# Supplementary material for: VEGF Induces Expression of Genes That Either Promote or Limit Relaxation of the Retinal Endothelial Barrier
Source: Int J Mol Sci. 2023 Mar 29;24(7):6402. doi: 10.3390/ijms24076402 (PMC10094353; doi:10.3390/ijms24076402)
Supplement: Supplementary file 1 [file ijms-24-06402-s001.zip]

Archive with 9 entries (9 files):
- Supplementary Figure S1.tif
- Supplementary Figure S2.tif
- Supplementary Figure S3.tif
- Supplementary Figure S4.tif
- Supplementary Figure S5.tif
- Supplementary Figure S6.tif
- Supplementary Figure S7.tif
- Supplementary Table S2.xlsx
- Table S1.tif
