# Supplementary material for: VEGF Induces Expression of Genes That Either Promote or Limit Relaxation of the Retinal Endothelial Barrier
Source: Int J Mol Sci. 2023 Mar 29;24(7):6402. doi: 10.3390/ijms24076402 (PMC10094353; doi:10.3390/ijms24076402)
Supplement: Supplementary file 1 [file ijms-24-06402-s001.zip › Supplementary Table S2.xlsx]

## Sheet: Sheet1
Table S2: Feature counts for short time course RNASeq experiment
Geneid	Gene Name	PBS-01	PBS-02	PBS-03	VEGF6h-01	VEGF6h-02	VEGF6h-03	VEGF20h-01	VEGF20h-02	VEGF20h-03	VEGF6h+aV14h-01	VEGF6h+aV14h-02	VEGF6h+aV14h-03
ENSG00000223972.5	DDX11L1	0	0	0	0	0	0	0	0	0	0	0	0
ENSG00000227232.5	WASH7P	130	121	130	98	88	65	128	100	138	98	107	149
ENSG00000243485.5	MIR1302-2HG	0	0	0	0	0	0	0	0	0	0	0	0
ENSG00000237613.2	FAM138A	0	0	0	0	0	0	0	0	0	0	0	0
ENSG00000268020.3	OR4G4P	0	0	0	0	0	0	0	0	0	0	0	0
ENSG00000240361.1	OR4G11P	0	0	0	0	0	0	0	0	0	0	0	0
ENSG00000186092.4	OR4F5	0	0	0	0	0	0	0	0	0	0	0	0
ENSG00000238009.6	AL627309.1	0	0	0	0	0	1	0	0	0	0	0	0
ENSG00000239945.1	AL627309.3	0	0	0	0	0	0	0	0	0	0	0	0
ENSG00000233750.3	CICP27	0	0	0	0	0	0	0	0	0	0	0	0
ENSG00000268903.1	AL627309.6	8	8	6	9	4	2	16	3	8	10	2	5
ENSG00000269981.1	AL627309.7	6	14	5	19	2	5	9	8	14	9	5	8
ENSG00000241860.6	AL627309.5	13	12	3	3	3	3	13	9	11	7	7	9
ENSG00000241599.1	AL627309.4	0	0	0	0	0	0	0	0	0	0	0	0
ENSG00000279928.2	FO538757.2	0	0	0	0	0	0	0	0	0	0	0	0
ENSG00000279457.4	FO538757.1	117	115	118	94	80	70	133	130	126	116	136	141
ENSG00000228463.9	AP006222.1	4	6	2	3	5	1	1	6	3	2	5	3
ENSG00000241670.3	RPL23AP21	0	0	0	0	0	0	0	0	0	0	0	0
ENSG00000236679.2	RPL23AP24	0	0	0	0	0	0	0	0	0	0	0	0
ENSG00000236743.1	RP5-857K21.15	0	0	0	0	0	0	0	0	0	0	0	0
ENSG00000236601.2	AL732372.1	0	0	0	0	0	0	0	0	0	0	0	0
ENSG00000237094.11	AL732372.2	2	2	2	4	1	1	8	2	3	2	2	1
ENSG00000269732.1	WBP1LP7	0	0	0	0	0	0	0	0	0	0	0	0
ENSG00000278566.1	OR4F29	0	0	0	0	0	0	0	0	0	0	0	0
ENSG00000224813.3	SEPT14P13	0	0	0	0	0	0	0	0	0	0	0	0
ENSG00000233653.3	CICP7	0	0	0	0	0	0	0	0	0	0	0	0
ENSG00000250575.1	AL732372.3	0	0	0	0	0	0	0	0	0	0	0	0
ENSG00000230021.8	AL669831.3	0	1	1	2	0	0	1	1	0	2	1	0
ENSG00000235146.2	AC114498.1	0	0	0	0	0	0	0	0	0	0	0	0
ENSG00000225972.1	MTND1P23	2	2	0	0	4	3	0	1	3	0	0	1
ENSG00000225630.1	MTND2P28	786	702	850	854	876	754	492	583	619	542	598	519
ENSG00000237973.1	MTCO1P12	489	519	587	381	461	413	500	662	607	477	538	435
ENSG00000229344.1	MTCO2P12	13	6	9	14	3	5	7	13	8	8	16	15
ENSG00000240409.1	MTATP8P1	0	0	0	1	0	0	0	0	1	2	0	0
ENSG00000248527.1	MTATP6P1	5860	5089	6151	5164	5488	4363	4595	5028	4562	4909	5363	5104
ENSG00000198744.5	MTCO3P12	5	6	6	8	4	3	2	6	5	5	3	3
ENSG00000268663.1	WBP1LP6	0	0	0	0	0	0	0	0	0	0	0	0
ENSG00000273547.1	OR4F16	0	0	0	0	0	0	0	0	0	0	0	0
ENSG00000283574.1	RP11-206L10.17	0	0	0	0	0	0	0	0	0	0	0	0
ENSG00000229376.3	CICP3	0	0	0	0	0	0	0	0	0	0	0	0
ENSG00000228327.3	AL669831.1	90	81	43	75	51	40	87	98	78	93	78	86
ENSG00000237491.8	AL669831.5	26	24	23	23	31	22	26	33	36	44	16	34
ENSG00000230092.7	AL669831.4	3	7	2	6	4	5	8	9	5	5	8	5
ENSG00000177757.2	FAM87B	1	1	0	1	3	0	0	4	5	1	3	0
ENSG00000228794.8	LINC01128	377	379	392	464	472	455	402	400	372	237	283	252
ENSG00000225880.5	LINC00115	21	11	21	13	16	11	24	19	30	21	26	16
ENSG00000230368.2	FAM41C	0	0	0	0	4	0	0	0	0	0	2	2
ENSG00000234711.1	TUBB8P11	0	0	0	0	0	0	0	0	0	0	0	0
ENSG00000283040.1	AL669831.6	0	0	0	0	0	0	0	0	0	0	0	0
ENSG00000272438.1	AL645608.7	0	0	1	0	0	1	0	0	0	0	0	1
ENSG00000230699.2	AL645608.3	0	0	0	0	0	1	1	0	0	0	0	0
ENSG00000241180.1	AL645608.5	0	0	0	0	0	0	0	0	0	0	0	0
ENSG00000223764.2	AL645608.1	0	0	0	4	6	15	1	2	0	0	0	0
ENSG00000187634.11	SAMD11	1	1	2	3	5	0	1	1	1	4	0	1
ENSG00000188976.10	NOC2L	3090	2940	3143	3840	3044	3401	1803	1715	1785	2071	2317	2056
ENSG00000187961.13	KLHL17	505	339	480	543	300	297	431	391	464	391	363	428
ENSG00000187583.10	PLEKHN1	65	58	59	90	44	24	57	61	55	77	44	61
ENSG00000187642.9	PERM1	0	0	0	1	0	0	0	0	1	1	0	0
ENSG00000272512.1	AL645608.8	8	11	31	9	14	8	19	23	19	9	14	10
ENSG00000188290.10	HES4	71	56	89	74	17	30	79	86	101	98	111	81
ENSG00000187608.8	ISG15	334	419	559	617	367	339	594	580	790	523	534	519
ENSG00000231702.2	AL645608.4	0	0	0	0	0	0	0	0	0	0	0	0
ENSG00000188157.14	AGRN	6188	5026	6765	7445	3633	4120	6950	6131	7531	8638	6695	6446
ENSG00000242590.1	AL645608.6	0	0	0	0	0	0	0	0	0	0	0	0
ENSG00000217801.9	AL390719.1	8	8	6	22	10	11	14	17	11	26	21	13
ENSG00000273443.1	AL645608.9	0	0	0	0	0	0	0	0	0	0	0	0
ENSG00000237330.2	RNF223	0	0	0	0	0	0	0	0	0	0	0	0
ENSG00000131591.17	C1orf159	317	217	338	509	261	333	191	183	201	230	193	212
ENSG00000223823.1	LINC01342	0	0	0	0	0	0	0	0	0	0	0	0
ENSG00000272141.1	AL390719.2	0	0	0	0	0	0	0	0	0	0	0	0
ENSG00000162571.13	TTLL10	0	0	0	0	0	0	0	0	0	0	0	0
ENSG00000186891.13	TNFRSF18	0	0	0	2	0	0	1	0	0	0	0	0
ENSG00000186827.10	TNFRSF4	12	5	2	12	8	3	14	26	23	23	16	13
ENSG00000078808.16	SDF4	6371	5809	7380	8252	5787	6026	7248	6874	7165	6661	6684	6133
ENSG00000176022.4	B3GALT6	578	536	636	1086	613	740	441	427	436	552	501	437
ENSG00000184163.3	C1QTNF12	16	13	26	46	24	8	18	12	11	10	8	16
ENSG00000260179.1	AL162741.1	10	4	5	11	4	6	5	3	2	7	3	4
ENSG00000160087.20	UBE2J2	1430	1266	1646	2193	1278	1410	1085	1023	1181	1262	1151	1174
ENSG00000230415.1	LINC01786	11	15	11	4	8	4	22	16	7	22	16	18
ENSG00000162572.20	SCNN1D	53	51	65	49	16	33	54	83	62	74	63	67
ENSG00000131584.18	ACAP3	880	726	966	1153	639	594	757	683	771	768	684	657
ENSG00000169972.11	PUSL1	281	261	393	448	244	293	233	250	258	297	257	199
ENSG00000127054.20	INTS11	2343	2367	2570	2519	1835	1912	2194	1977	2076	2182	2259	2306
ENSG00000240731.1	AL139287.1	60	40	39	35	38	23	45	72	47	56	58	68
ENSG00000224051.6	CPTP	772	649	977	1063	598	604	884	848	992	968	727	705
ENSG00000169962.4	TAS1R3	10	1	2	6	1	5	10	9	5	1	4	5
ENSG00000107404.19	DVL1	990	793	1119	1457	753	886	906	798	977	1070	806	851
ENSG00000162576.16	MXRA8	0	3	0	1	1	0	3	1	7	1	3	3
ENSG00000175756.13	AURKAIP1	1311	1088	1560	2665	1155	1252	939	841	1118	1247	1085	1007
ENSG00000223663.2	NDUFB4P8	0	0	0	0	0	0	0	0	0	0	0	0
ENSG00000221978.11	CCNL2	6638	6308	6438	5938	4569	4260	6444	6746	6745	5652	6177	5884
ENSG00000224870.6	AL391244.1	493	521	551	355	437	338	469	452	534	467	538	518
ENSG00000242485.5	MRPL20	1684	1757	1898	1629	1606	1681	1121	1275	1196	1333	1636	1396
ENSG00000272455.1	AL391244.3	74	85	83	116	102	98	68	97	55	63	94	85
ENSG00000235098.8	ANKRD65	0	2	0	1	0	0	3	4	2	3	1	1
ENSG00000205116.3	TMEM88B	0	0	0	0	0	0	0	0	0	0	0	0
ENSG00000225285.1	LINC01770	2	3	0	0	1	0	6	5	5	4	3	0
ENSG00000179403.11	VWA1	70	58	81	129	60	72	87	66	86	58	49	55
ENSG00000215915.9	ATAD3C	0	0	0	2	0	0	0	0	1	0	5	1
ENSG00000160072.19	ATAD3B	1516	1213	1496	2234	1515	1455	671	633	660	822	744	809
ENSG00000197785.13	ATAD3A	1394	1123	1555	2173	1387	1525	761	613	756	939	882	871
ENSG00000205090.8	TMEM240	35	38	58	48	28	40	54	50	63	62	51	51
ENSG00000160075.11	SSU72	3265	3481	3866	3716	3141	3421	2733	2746	2708	2836	3072	2913
ENSG00000215014.4	AL645728.1	7	12	11	13	13	7	9	10	10	16	9	7
ENSG00000274481.1	AL691432.3	0	0	0	0	0	0	0	0	0	0	0	0
ENSG00000228594.3	FNDC10	28	41	22	39	30	19	36	19	38	21	20	38
ENSG00000197530.12	MIB2	591	453	677	815	340	325	847	850	901	769	668	681
ENSG00000189409.13	MMP23B	1	0	0	0	0	0	0	0	0	0	0	0
ENSG00000248333.8	CDK11B	1078	1061	1099	1234	989	1082	1054	983	1028	959	983	1008
ENSG00000189339.11	SLC35E2B	3866	4155	3757	3063	2870	2430	4256	4491	4319	4300	4672	4322
ENSG00000269737.2	AL691432.1	0	0	0	0	0	0	0	0	0	0	0	0
ENSG00000215914.4	MMP23A	2	0	1	1	0	2	5	1	0	0	1	1
ENSG00000008128.22	CDK11A	108	89	74	85	82	67	99	89	89	76	67	83
ENSG00000268575.1	AL031282.2	85	117	77	96	77	44	113	137	154	120	137	139
ENSG00000227775.3	AL031282.1	0	0	0	0	0	0	0	0	1	1	0	0
ENSG00000215790.6	SLC35E2	180	170	209	108	109	83	228	271	199	255	243	195
ENSG00000008130.15	NADK	2470	2444	2615	2662	2066	1957	2027	1828	2049	2339	2412	2280
ENSG00000078369.17	GNB1	15702	16313	16487	18854	19047	18821	16074	16255	15530	15593	16949	15321
ENSG00000169885.9	CALML6	11	4	10	11	5	2	8	7	6	9	11	7
ENSG00000178821.12	TMEM52	4	12	6	7	3	2	2	0	10	2	2	2
ENSG00000142609.17	CFAP74	0	0	0	0	0	0	0	0	0	0	0	0
ENSG00000187730.8	GABRD	0	0	0	0	0	0	0	0	0	0	0	0
ENSG00000067606.16	PRKCZ	2	2	3	3	3	9	1	2	1	4	1	2
ENSG00000162585.16	FAAP20	716	573	889	1055	477	525	626	614	685	783	587	672
ENSG00000234396.3	AL590822.1	1	0	0	0	3	0	0	0	0	0	0	0
ENSG00000157933.9	SKI	3060	2625	3146	3743	2371	2822	2858	2780	3000	2975	2925	2694
ENSG00000116151.13	MORN1	85	74	115	106	74	59	94	96	77	105	82	87
ENSG00000272161.1	AL589739.1	0	0	0	0	0	0	0	0	0	0	0	0
ENSG00000269896.2	AL513477.1	6	11	5	12	2	10	6	9	11	3	12	26
ENSG00000272420.1	AL513477.2	3	2	1	0	0	1	0	1	4	4	1	3
ENSG00000157916.19	RER1	3798	3697	4064	4826	3617	3938	3372	3473	3420	3529	3653	3374
ENSG00000157911.9	PEX10	923	913	1051	1176	767	825	767	744	778	936	1023	855
ENSG00000149527.17	PLCH2	3	5	4	6	6	1	5	4	5	2	5	0
ENSG00000157881.13	PANK4	702	702	838	853	664	590	652	619	714	688	694	604
ENSG00000197921.5	HES5	0	0	0	0	0	0	0	0	0	0	0	0
ENSG00000272449.1	AL139246.5	19	11	10	14	10	9	13	25	25	26	22	19
ENSG00000157873.17	TNFRSF14	2027	1890	2126	1268	908	877	2548	2677	2631	2434	2480	2555
ENSG00000228037.1	AL139246.3	2	0	1	5	0	0	0	1	0	1	1	0
ENSG00000157870.14	FAM213B	2135	2039	2403	1904	1477	1613	2095	1895	1850	1859	1883	1758
ENSG00000142606.15	MMEL1	8	8	8	6	7	2	12	16	11	23	18	24
ENSG00000215912.12	TTC34	2	2	3	7	0	0	12	12	8	4	13	11
ENSG00000233234.1	AL592464.2	0	0	0	0	0	0	0	0	0	0	0	0
ENSG00000231630.1	AL592464.1	0	0	0	0	0	0	0	0	0	0	0	0
ENSG00000169717.6	ACTRT2	0	0	0	0	0	0	0	0	0	0	0	0
ENSG00000177133.10	LINC00982	0	0	0	0	0	0	0	0	0	0	0	0
ENSG00000142611.16	PRDM16	0	0	0	0	0	0	0	1	0	0	0	0
ENSG00000272235.1	AL590438.1	0	0	0	0	0	0	0	0	0	0	0	0
ENSG00000130762.14	ARHGEF16	1	2	13	3	5	5	7	18	8	5	11	11
ENSG00000272088.1	AL512413.1	0	0	0	0	0	0	0	0	0	0	0	0
ENSG00000162591.15	MEGF6	829	784	962	782	450	431	1209	1021	1245	1315	1059	994
ENSG00000158109.14	TPRG1L	2728	3033	3033	2833	2792	2751	2781	2898	2785	2632	2994	2643
ENSG00000116213.15	WRAP73	712	713	649	760	631	576	656	611	565	592	617	550
ENSG00000078900.14	TP73	1	0	0	2	4	0	0	1	0	0	0	0
ENSG00000227372.11	TP73-AS1	1023	989	1004	917	825	661	1176	1223	1209	1038	1319	1108
ENSG00000162592.9	CCDC27	0	0	0	0	0	0	0	0	0	0	0	0
ENSG00000235169.7	SMIM1	2	2	3	2	0	3	8	17	4	4	3	5
ENSG00000130764.9	LRRC47	1556	1540	1561	1854	1336	1459	1408	1276	1403	1421	1492	1433
ENSG00000116198.12	CEP104	1233	1367	1245	1484	1302	1314	1400	1466	1361	1345	1398	1220
ENSG00000169598.15	DFFB	315	289	326	325	243	247	264	241	242	226	221	233
ENSG00000198912.10	C1orf174	853	959	871	849	758	751	626	621	634	660	677	648
ENSG00000236423.5	LINC01134	21	29	22	12	9	3	24	22	15	19	15	19
ENSG00000233304.6	LINC01346	0	0	0	0	0	0	0	0	0	0	0	0
ENSG00000226374.2	LINC01345	0	0	0	0	0	0	0	0	0	0	0	0
ENSG00000229280.1	EEF1DP6	0	0	0	0	0	0	0	0	0	0	0	0
ENSG00000235054.3	LINC01777	0	0	0	0	0	0	0	0	0	0	0	0
ENSG00000227169.2	Z98747.1	0	0	0	0	0	0	0	0	0	0	0	0
ENSG00000232596.2	LINC01646	0	0	0	0	0	0	0	0	0	0	0	0
ENSG00000196581.10	AJAP1	0	0	0	0	0	0	0	0	0	0	0	0
ENSG00000231510.1	AL691497.1	0	0	0	0	0	0	0	0	0	0	0	0
ENSG00000260972.1	Z98259.1	0	0	0	0	0	0	0	0	0	0	0	0
ENSG00000283356.1	Z97988.1	0	0	0	0	0	0	0	0	0	0	0	0
ENSG00000236948.2	AL365255.1	0	0	0	0	0	0	0	0	0	0	0	0
ENSG00000131697.17	NPHP4	509	450	546	580	427	438	478	449	511	460	509	487
ENSG00000069424.14	KCNAB2	130	125	130	163	142	122	383	373	393	309	308	256
ENSG00000116254.17	CHD5	5	3	3	10	5	1	2	8	5	4	2	3
ENSG00000116251.9	RPL22	8568	8612	9149	7639	8206	8002	7396	8506	8174	8215	9072	8469
ENSG00000158286.12	RNF207	263	277	221	177	84	100	262	270	194	246	233	278
ENSG00000116237.15	ICMT	4838	5024	5121	5015	4810	4813	3700	3792	3823	4036	4327	3703
ENSG00000225077.2	LINC00337	3	3	0	0	2	0	0	0	0	0	4	0
ENSG00000173673.7	HES3	0	0	0	0	0	0	0	0	0	0	0	0
ENSG00000158292.6	GPR153	198	239	240	210	176	165	222	208	207	301	294	279
ENSG00000097021.19	ACOT7	1809	1851	2069	2482	1918	1970	1638	1564	1630	1632	1733	1643
ENSG00000069812.11	HES2	549	604	703	430	317	367	298	251	324	379	451	325
ENSG00000187017.15	ESPN	10	15	12	8	4	8	8	13	5	6	11	9
ENSG00000215788.9	TNFRSF25	836	811	794	909	586	497	670	680	627	602	610	657
ENSG00000171680.21	PLEKHG5	2516	2526	2554	2880	1939	1746	2058	2093	2112	2248	2076	2077
ENSG00000162408.10	NOL9	1324	1394	1282	1368	1322	1336	800	860	793	936	1048	997
ENSG00000229519.2	AL591866.1	0	0	0	0	0	0	0	0	0	0	0	0
ENSG00000173662.20	TAS1R1	0	0	0	0	0	0	0	0	0	1	0	0
ENSG00000204859.12	ZBTB48	449	437	403	401	450	332	413	381	391	366	380	398
ENSG00000162413.16	KLHL21	1210	1281	1195	1605	1223	1214	1113	1058	1078	1052	1197	1022
ENSG00000116273.5	PHF13	991	984	913	950	806	868	1117	1098	1239	1205	1254	1092
ENSG00000041988.15	THAP3	334	337	359	306	256	299	349	309	292	316	337	338
ENSG00000007923.15	DNAJC11	2236	2465	2378	2876	2385	2447	1499	1572	1463	1757	1980	1835
ENSG00000228750.6	LINC01672	0	0	0	0	0	0	0	0	0	0	0	0
ENSG00000171735.18	CAMTA1	698	762	791	835	716	797	698	758	733	754	903	769
ENSG00000227950.1	AL590128.1	0	0	0	0	0	0	0	0	0	0	0	0
ENSG00000237402.1	CAMTA1-IT1	1	0	0	0	0	1	0	0	1	0	0	0
ENSG00000270171.1	AL359881.3	0	0	0	0	0	0	0	0	0	0	0	0
ENSG00000270035.1	AL359881.2	0	0	0	0	0	0	0	0	0	0	0	0
ENSG00000269978.1	AL359881.1	1	1	0	1	0	1	0	0	1	0	3	0
ENSG00000049245.12	VAMP3	6893	7450	7550	7097	7346	7601	7002	7570	7368	6812	7539	6920
ENSG00000269925.1	Z98884.2	38	17	20	25	25	23	26	25	11	29	16	19
ENSG00000049246.14	PER3	335	305	280	284	299	288	331	365	317	507	494	509
ENSG00000049247.13	UTS2	0	0	0	0	0	0	0	0	0	0	0	0
ENSG00000049249.8	TNFRSF9	2	2	0	0	1	0	0	0	0	0	1	0
ENSG00000270330.1	AL009183.1	0	0	0	0	0	0	0	0	0	0	0	0
ENSG00000116288.12	PARK7	4504	4820	5401	4548	4580	4727	3896	3930	4101	3995	4417	4133
ENSG00000116285.12	ERRFI1	1288	1339	1272	2003	1830	1929	1277	1222	1208	1555	1701	1607
ENSG00000238290.1	AL034417.2	2	8	0	2	3	2	5	5	6	10	6	4
ENSG00000232848.1	AL034417.1	0	0	0	0	0	0	0	0	0	0	0	0
ENSG00000229305.1	AL358876.1	0	0	0	0	1	0	0	0	0	0	0	0
ENSG00000227634.2	LINC01714	0	0	0	0	0	0	0	0	0	0	0	0
ENSG00000233645.1	AL358876.2	0	0	0	0	0	0	0	0	0	0	0	0
ENSG00000162426.14	SLC45A1	54	44	53	30	28	21	52	70	68	46	72	68
ENSG00000142599.17	RERE	4625	4582	4547	5167	4265	4347	5107	4704	4772	4339	4478	4177
ENSG00000270282.1	AL096855.2	0	0	0	0	0	0	0	0	0	0	0	0
ENSG00000234619.1	RPL7P11	0	0	0	0	0	0	0	0	0	0	0	0
ENSG00000224315.2	RPL7P7	0	0	0	0	0	0	0	0	0	0	0	0
ENSG00000226545.1	AL357552.1	0	0	0	0	0	0	0	0	0	0	0	0
ENSG00000228423.2	AL357552.2	0	0	0	0	0	0	0	0	0	0	0	0
ENSG00000229716.2	RPL23AP19	0	0	0	0	0	0	0	0	0	0	0	0
ENSG00000074800.13	ENO1	57835	58608	62114	57920	58175	60434	35795	34742	35750	44403	49803	44657
ENSG00000236269.1	ENO1-IT1	8	10	5	4	9	5	8	4	10	0	3	7
ENSG00000238249.2	HMGN2P17	0	2	0	0	0	2	0	0	0	1	0	0
ENSG00000232208.2	AL139415.1	0	0	0	0	0	0	0	0	0	0	1	0
ENSG00000232663.2	AL139415.2	0	0	0	0	0	0	0	0	0	0	0	0
ENSG00000131686.14	CA6	0	0	0	0	0	0	0	0	0	0	0	0
ENSG00000197241.3	SLC2A7	0	0	0	0	0	0	0	0	1	0	1	0
ENSG00000142583.17	SLC2A5	1	3	3	3	1	0	0	3	1	1	2	2
ENSG00000180758.11	GPR157	197	218	199	274	267	242	182	170	166	168	220	180
ENSG00000228526.6	MIR34AHG	1137	1217	941	620	460	282	794	1152	839	1023	1092	1167
ENSG00000234546.3	LINC01759	149	172	160	90	89	83	225	176	224	173	262	233
ENSG00000281937.1	RP3-510D11.4	0	1	1	0	1	0	0	0	0	2	0	0
ENSG00000049239.12	H6PD	3035	3336	3286	3548	3299	3334	4447	3961	3951	3996	4528	3949
ENSG00000171621.13	SPSB1	1196	1299	1282	1284	1034	1078	668	609	650	995	1150	1019
ENSG00000235263.1	AL928921.1	0	0	0	0	0	0	0	0	0	0	0	0
ENSG00000171612.6	SLC25A33	327	307	353	445	466	481	250	260	293	271	386	322
ENSG00000231181.1	AL954705.1	2	2	3	4	7	0	5	7	3	1	3	3
ENSG00000188807.12	TMEM201	682	684	707	910	701	718	404	359	365	481	502	507
ENSG00000171608.15	PIK3CD	459	438	475	347	240	268	657	603	588	607	536	521
ENSG00000233268.3	AL691449.1	0	0	0	0	0	0	0	0	0	0	0	0
ENSG00000171603.16	CLSTN1	10566	11062	10927	10310	9131	9144	13633	12660	12742	11830	13088	11864
ENSG00000271264.1	MZT1P1	0	0	0	0	0	0	0	0	0	0	0	0
ENSG00000178585.14	CTNNBIP1	1519	1675	1696	1126	1153	1046	1694	1523	1619	1715	2005	1855
ENSG00000162441.11	LZIC	1106	1096	1013	1023	1083	1035	845	868	881	898	967	787
ENSG00000228150.1	AL357140.2	2	1	6	1	1	0	2	1	3	0	4	0
ENSG00000173614.13	NMNAT1	532	539	520	610	595	566	745	883	783	556	678	577
ENSG00000283611.1	AL357140.4	0	0	0	0	0	0	0	0	0	0	0	0
ENSG00000241326.1	AL603962.1	0	0	0	0	0	0	0	0	0	0	0	0
ENSG00000162444.11	RBP7	0	0	0	0	0	1	1	3	4	0	3	0
ENSG00000130939.18	UBE4B	2936	3040	2818	2554	2390	2398	3468	3491	3450	2990	3282	2910
ENSG00000224340.1	AL590639.1	0	0	0	0	0	0	0	0	0	0	0	0
ENSG00000233623.2	PGAM1P11	0	1	0	1	0	0	0	0	0	0	0	0
ENSG00000054523.17	KIF1B	4027	4310	3631	3917	3798	4328	4525	4523	4292	3812	4612	3827
ENSG00000142657.20	PGD	14685	15359	15784	16663	15403	15927	12646	12740	12563	14230	15942	14248
ENSG00000251503.8	CENPS-CORT	3	2	4	5	4	2	0	2	4	2	2	2
ENSG00000175279.21	CENPS	64	62	45	69	47	54	36	28	38	31	32	33
ENSG00000241563.3	CORT	3	3	1	6	3	1	2	1	0	0	0	0
ENSG00000160049.11	DFFA	2671	2821	2824	2766	2539	2485	2581	2654	2621	2804	3125	2661
ENSG00000142655.12	PEX14	637	613	691	711	623	661	685	574	656	665	668	629
ENSG00000130940.14	CASZ1	94	76	93	101	60	89	236	211	274	153	187	140
ENSG00000225158.2	HSPE1P24	0	0	0	0	0	0	0	0	0	0	0	0
ENSG00000175262.14	C1orf127	1	0	0	0	0	0	0	0	0	0	0	0
ENSG00000215785.2	CFL1P6	0	0	0	0	0	0	0	0	0	0	2	0
ENSG00000120948.16	TARDBP	4686	4812	4602	3787	4074	4086	3807	3800	3492	3870	4220	4175
ENSG00000277726.4	AL109811.4	67	66	54	74	27	40	54	54	45	27	47	61
ENSG00000009724.16	MASP2	2	0	0	1	1	0	0	0	0	0	0	0
ENSG00000116649.9	SRM	3241	3121	3626	4474	3585	4054	1678	1648	1769	2083	2076	2031
ENSG00000171824.13	EXOSC10	3641	3721	3689	3607	3360	3357	2707	2570	2651	2574	2923	2731
ENSG00000198793.12	MTOR	4363	4591	4121	3835	3685	4130	4942	4467	4631	4305	4848	4469
ENSG00000171819.4	ANGPTL7	0	0	0	0	0	0	0	0	0	0	0	0
ENSG00000238173.1	RPL39P6	0	0	0	0	0	0	0	0	0	0	0	0
ENSG00000120942.13	UBIAD1	695	716	736	761	668	788	351	371	380	463	571	479
ENSG00000238199.1	UBE2V2P3	0	0	0	0	0	0	0	0	0	0	0	0
ENSG00000224338.2	MTCYBP45	0	0	0	0	0	0	0	0	0	0	0	0
ENSG00000204624.7	DISP3	12	10	8	5	5	1	10	3	3	1	9	3
ENSG00000235643.1	LINC01647	0	0	0	0	0	1	0	0	0	0	0	0
ENSG00000116661.9	FBXO2	29	27	24	12	11	13	55	44	51	66	53	43
ENSG00000132879.13	FBXO44	447	553	526	220	261	209	616	607	666	636	598	666
ENSG00000116663.10	FBXO6	74	112	102	62	81	112	115	144	153	119	146	144
ENSG00000116670.14	MAD2L2	501	539	613	595	500	535	621	624	595	566	699	581
ENSG00000162490.6	DRAXIN	19	14	30	35	38	15	8	5	1	4	13	6
ENSG00000177674.15	AGTRAP	986	972	1110	918	806	833	1050	1001	1032	1008	1039	930
ENSG00000215910.7	C1orf167	0	0	5	1	0	0	1	1	0	3	0	2
ENSG00000177000.10	MTHFR	1418	1623	1429	1183	1112	1009	2413	2487	2178	1862	1992	1837
ENSG00000011021.21	CLCN6	1173	1231	1121	1141	909	805	1198	1192	1182	1058	1190	1118
ENSG00000175206.10	NPPA	0	0	0	0	0	0	0	0	0	0	0	0
ENSG00000120937.8	NPPB	0	0	0	0	0	0	0	0	0	0	0	0
ENSG00000224904.1	AL021155.1	0	0	0	0	0	0	0	0	0	0	0	0
ENSG00000116685.15	KIAA2013	1986	2044	2176	2717	2136	2221	2088	1952	2184	1940	2152	1869
ENSG00000083444.16	PLOD1	13306	14162	14919	12580	11985	12122	17943	16899	17054	14781	16766	15294
ENSG00000116688.16	MFN2	4783	5272	5193	5083	5025	5112	4093	3829	3981	4301	4936	4292
ENSG00000270914.1	AL096840.1	0	0	0	0	0	0	0	0	0	0	0	0
ENSG00000116691.10	MIIP	694	682	778	745	575	605	537	468	545	579	572	538
ENSG00000120949.14	TNFRSF8	9	5	5	2	0	3	8	11	7	15	10	11
ENSG00000227875.2	RPL23AP89	0	0	0	0	0	0	0	0	0	0	0	0
ENSG00000028137.18	TNFRSF1B	1584	1856	1916	821	691	679	1568	1621	1747	2407	2444	2376
ENSG00000225196.2	RPL10P17	0	0	0	0	0	0	0	0	0	0	0	0
ENSG00000048707.13	VPS13D	2283	2186	1940	1705	1597	2420	2551	2263	2626	1857	2097	2022
ENSG00000229484.1	AC243836.1	0	0	0	0	0	0	0	0	0	0	1	0
ENSG00000162496.8	DHRS3	348	384	432	634	576	503	1004	984	975	536	558	560
ENSG00000272482.1	AC254633.1	2	5	5	8	9	6	24	25	19	4	8	6
ENSG00000204518.2	AADACL4	0	0	0	0	0	0	0	0	0	0	0	0
ENSG00000226166.2	AC244670.1	0	0	0	0	0	0	0	0	0	0	0	0
ENSG00000188984.11	AADACL3	0	0	0	0	0	0	0	0	0	0	0	0
ENSG00000157330.9	C1orf158	0	0	0	0	0	0	0	0	0	0	0	0
ENSG00000116726.4	PRAMEF12	0	0	0	0	0	0	0	0	0	0	0	0
ENSG00000116721.9	PRAMEF1	0	0	0	0	0	0	0	0	0	0	0	0
ENSG00000228338.1	LINC01784	0	0	0	0	0	0	0	0	0	0	0	0
ENSG00000239810.3	PRAMEF11	0	0	0	0	0	0	0	0	0	0	0	0
ENSG00000231103.2	PRAMEF30P	0	0	0	0	0	0	0	0	0	0	0	0
ENSG00000179172.9	HNRNPCL1	1	0	0	0	0	0	0	0	0	0	0	1
ENSG00000120952.4	PRAMEF2	0	0	0	0	0	0	0	0	0	0	0	0
ENSG00000243073.3	PRAMEF4	0	0	0	0	0	0	0	0	0	0	0	0
ENSG00000187545.5	PRAMEF10	0	0	0	0	0	0	0	0	0	0	0	0
ENSG00000204510.5	PRAMEF7	0	0	0	0	0	0	0	0	0	0	0	0
ENSG00000234064.1	PRAMEF29P	0	0	0	0	0	0	0	0	0	0	0	0
ENSG00000232423.6	PRAMEF6	0	0	0	0	0	0	0	0	0	0	0	0
ENSG00000274178.2	PRAMEF28P	0	0	0	0	0	0	0	0	0	0	0	0
ENSG00000274764.5	PRAMEF27	0	0	0	0	0	0	0	0	0	0	0	0
ENSG00000277058.2	HNRNPCL3	0	0	0	0	0	0	0	0	0	0	0	0
ENSG00000229571.7	PRAMEF25	0	0	0	0	0	0	0	0	0	0	0	0
ENSG00000277862.1	PRAMEF34P	0	0	0	0	0	0	0	0	0	0	0	0
ENSG00000236179.1	PRAMEF35P	0	0	0	0	0	0	0	0	0	0	0	0
ENSG00000275774.2	HNRNPCL2	0	0	0	0	0	0	0	0	0	0	0	0
ENSG00000229978.1	PRAMEF36P	0	0	0	0	0	0	0	0	0	0	0	0
ENSG00000233336.1	AC245056.1	0	0	0	0	0	0	0	0	0	0	0	0
ENSG00000280267.4	PRAMEF26	0	0	0	0	0	0	0	0	0	0	0	0
ENSG00000179412.10	HNRNPCL4	0	0	0	0	0	0	0	0	0	0	0	0
ENSG00000204505.4	PRAMEF9	0	0	0	0	0	0	0	0	0	0	0	0
ENSG00000279169.2	PRAMEF13	0	0	0	0	0	0	0	0	0	0	0	0
ENSG00000279804.2	PRAMEF18	0	0	0	0	0	0	0	0	0	0	0	0
ENSG00000250894.1	PRAMEF31P	0	0	0	0	0	0	0	0	0	0	0	0
ENSG00000270601.4	PRAMEF5	0	0	0	0	0	0	0	0	0	0	0	0
ENSG00000231219.1	PRAMEF32P	0	0	0	0	0	0	0	0	0	0	0	0
ENSG00000182330.10	PRAMEF8	0	0	0	0	0	0	0	0	0	0	0	0
ENSG00000237700.2	PRAMEF33	0	0	0	0	0	0	0	0	0	0	0	0
ENSG00000204501.7	PRAMEF15	0	0	0	0	0	0	0	0	0	0	0	0
ENSG00000228229.2	AC243961.1	0	0	0	0	0	0	0	0	0	0	0	0
ENSG00000204481.7	PRAMEF14	0	0	0	0	0	0	0	0	0	0	0	0
ENSG00000204480.7	PRAMEF19	0	0	0	0	0	0	0	0	0	0	0	0
ENSG00000204479.4	PRAMEF17	0	0	0	0	0	0	0	0	0	0	0	0
ENSG00000204478.9	PRAMEF20	0	0	0	0	0	0	0	0	0	0	0	0
ENSG00000162494.5	LRRC38	0	0	0	0	0	0	0	0	0	0	0	0
ENSG00000215909.3	BRWD1P1	0	0	0	0	0	0	0	0	0	0	0	0
ENSG00000162493.16	PDPN	0	0	0	0	0	0	0	0	0	0	0	0
ENSG00000237445.2	AL359771.1	0	0	0	0	0	0	0	0	0	0	0	0
ENSG00000116731.22	PRDM2	1343	1457	1250	1397	1298	1209	1379	1407	1409	1280	1480	1259
ENSG00000189337.16	KAZN	46	50	53	81	77	50	183	174	197	77	70	69
ENSG00000231606.1	AL357873.1	0	0	0	0	0	0	0	0	0	0	0	0
ENSG00000234593.2	KAZN-AS1	0	0	0	0	0	0	0	0	0	0	0	0
ENSG00000235829.1	TBCAP2	0	0	0	0	0	0	0	0	0	0	0	0
ENSG00000171729.13	TMEM51	671	671	764	862	638	710	405	456	420	469	458	438
ENSG00000204464.7	C1orf195	0	0	0	0	0	0	0	0	0	0	0	0
ENSG00000215720.4	AL035405.1	0	0	0	0	0	0	0	0	0	0	0	0
ENSG00000278480.1	AL391094.1	0	0	0	0	0	0	1	0	0	0	0	0
ENSG00000142621.19	FHAD1	6	5	8	8	2	1	18	19	3	20	12	8
ENSG00000228140.1	AL031283.1	8	6	1	1	0	1	2	0	3	2	4	6
ENSG00000142634.12	EFHD2	2910	2470	3220	3641	2365	2697	1810	1793	1861	2236	2367	2181
ENSG00000162438.11	CTRC	1	0	6	2	0	0	0	3	1	1	1	3
ENSG00000142615.7	CELA2A	0	0	0	0	0	0	0	0	0	0	0	0
ENSG00000215704.9	CELA2B	0	0	0	0	0	0	0	0	0	0	0	0
ENSG00000132906.17	CASP9	334	355	352	375	364	327	417	385	411	291	367	345
ENSG00000116138.12	DNAJC16	1332	1504	1389	1181	1257	1221	1138	1280	1169	1246	1283	1187
ENSG00000116771.5	AGMAT	37	34	39	30	35	51	20	26	22	32	28	19
ENSG00000235084.3	CHCHD2P6	2	1	3	0	1	1	2	4	5	0	4	5
ENSG00000236500.1	CD24P1	0	0	0	0	0	0	0	0	0	0	0	0
ENSG00000197312.11	DDI2	1706	1700	1468	1935	2007	2262	1861	1925	1899	1318	1415	1274
ENSG00000215695.1	RSC1A1	0	0	0	0	0	0	0	0	0	0	0	0
ENSG00000271742.1	AL121992.2	0	0	0	0	0	0	0	0	0	0	0	0
ENSG00000116786.11	PLEKHM2	3088	3232	3362	3206	2615	2709	3594	3385	3410	3331	3502	3339
ENSG00000162461.7	SLC25A34	17	25	19	32	22	15	13	12	13	11	15	15
ENSG00000162460.6	TMEM82	0	0	0	0	0	0	0	0	0	0	0	0
ENSG00000162458.12	FBLIM1	12615	13604	13984	11280	9542	9588	12380	11919	12491	14374	15743	14851
ENSG00000224321.1	RPL12P14	1	4	1	1	0	0	0	1	1	2	4	1
ENSG00000233954.6	UQCRHL	98	109	126	94	117	110	78	112	94	88	120	93
ENSG00000178715.8	AL450998.1	2	3	4	2	3	1	1	1	1	2	1	5
ENSG00000065526.10	SPEN	2820	2563	2328	2433	2105	2986	2369	2093	2437	1972	2132	2220
ENSG00000270620.1	AL034555.1	0	0	0	0	0	0	0	0	0	0	0	0
ENSG00000116809.11	ZBTB17	942	872	948	1183	742	766	688	594	738	921	812	825
ENSG00000234607.2	AL355994.4	0	0	0	0	0	0	0	0	2	0	0	0
ENSG00000231353.1	AL355994.1	0	0	0	0	0	0	0	0	0	0	0	0
ENSG00000275503.1	AL355994.5	0	0	0	0	0	0	0	0	0	0	0	0
ENSG00000224966.4	TBC1D3P6	0	0	0	0	0	0	0	0	0	0	0	0
ENSG00000183888.4	SRARP	0	0	0	0	0	0	0	0	0	0	0	0
ENSG00000173641.17	HSPB7	0	0	2	1	0	0	1	1	1	0	0	0
ENSG00000186510.11	CLCNKA	0	0	0	0	1	2	5	5	2	0	0	0
ENSG00000232456.1	AL355994.2	1	1	3	0	0	0	0	0	2	2	1	1
ENSG00000184908.17	CLCNKB	0	1	1	0	1	0	0	4	6	3	2	1
ENSG00000185519.8	FAM131C	11	10	13	11	3	1	7	9	17	13	13	12
ENSG00000142627.12	EPHA2	5160	5332	5695	7823	5937	6684	4585	3989	4634	6097	6144	6126
ENSG00000142632.16	ARHGEF19	252	196	234	177	168	150	168	151	162	202	190	172
ENSG00000237276.8	ANO7L1	15	12	18	11	7	2	28	17	14	26	26	24
ENSG00000132881.11	RSG1	90	103	119	98	94	79	110	93	107	124	114	104
ENSG00000233929.1	MT1XP1	0	0	0	0	0	2	0	0	0	0	0	0
ENSG00000037637.10	FBXO42	1028	1102	1214	818	780	796	893	840	863	1136	1119	1087
ENSG00000055070.16	SZRD1	6388	7004	7021	8138	7566	7702	7404	7390	7217	6140	6936	6284
ENSG00000226457.1	RPL22P3	0	0	0	0	1	0	0	0	1	0	0	0
ENSG00000187144.11	SPATA21	2	1	2	7	1	1	1	7	3	2	5	6
ENSG00000157191.19	NECAP2	4161	4658	4720	4148	4388	4263	6147	5897	5828	4552	4766	4637
ENSG00000226029.1	LINC01772	55	35	18	26	21	34	69	39	50	35	33	29
ENSG00000080947.14	CROCCP3	114	92	95	119	38	29	128	134	114	112	90	108
ENSG00000261135.1	AL137802.2	0	0	0	1	0	1	0	2	1	3	1	2
ENSG00000224174.2	AL137802.1	12	13	7	6	11	7	21	13	16	20	22	14
ENSG00000233421.4	LINC01783	1	5	6	1	6	2	8	14	15	16	7	9
ENSG00000268991.2	FAM231B	0	0	0	0	0	0	0	1	0	0	0	0
ENSG00000225710.1	AL355149.1	0	0	0	0	0	0	2	0	0	0	0	0
ENSG00000219481.10	NBPF1	993	1088	973	930	865	776	675	728	666	774	782	757
ENSG00000271732.1	AL137798.1	0	0	0	0	0	0	0	0	0	0	0	0
ENSG00000215908.10	CROCCP2	677	575	613	567	399	290	606	621	526	527	521	558
ENSG00000283773.1	AL137798.3	0	0	0	0	0	0	0	0	0	0	0	0
ENSG00000186301.8	MST1P2	29	38	37	25	13	19	80	58	81	48	55	62
ENSG00000282143.1	AL137798.2	0	0	0	0	0	0	0	0	0	0	0	0
ENSG00000237847.2	FAM231A	0	0	0	0	0	0	0	0	0	0	0	0
ENSG00000280114.1	AL021920.2	0	0	0	0	0	0	0	0	0	0	0	0
ENSG00000236698.1	EIF1AXP1	14	10	9	15	11	15	6	10	9	5	9	7
ENSG00000268869.5	ESPNP	0	0	0	0	0	0	0	0	0	0	0	0
ENSG00000279151.1	AL021920.1	0	0	0	0	0	0	0	0	0	0	0	0
ENSG00000279132.2	FAM231C	0	0	0	0	0	0	0	0	0	0	0	0
ENSG00000282740.1	AL021920.3	0	0	0	0	0	0	0	0	0	0	0	0
ENSG00000058453.16	CROCC	682	545	717	745	273	341	520	523	609	713	443	516
ENSG00000227684.2	CROCCP4	0	0	0	0	0	0	0	0	0	0	0	0
ENSG00000186715.10	MST1L	11	21	16	14	7	7	21	37	45	28	28	18
ENSG00000223643.6	BX284668.1	0	0	0	0	0	0	0	0	0	0	0	0
ENSG00000230239.1	BX284668.3	0	0	0	0	0	0	0	0	0	0	0	0
ENSG00000228549.3	BX284668.2	7	2	4	4	2	3	11	9	9	5	15	2
ENSG00000238142.1	BX284668.5	54	73	79	37	44	48	125	138	102	108	101	92
ENSG00000235241.1	BX284668.4	0	0	0	0	0	0	0	1	1	0	3	0
ENSG00000272426.1	BX284668.6	2	1	4	0	1	1	0	0	0	2	3	0
ENSG00000117122.13	MFAP2	4232	4426	4858	3867	3509	3340	4484	4352	4164	4437	4688	4663
ENSG00000159363.17	ATP13A2	2876	2713	3122	3115	2239	2315	2186	1985	2144	2371	2354	2319
ENSG00000117118.9	SDHB	1973	1943	2235	2178	2024	1996	1674	1706	1657	1902	2150	1872
ENSG00000117115.12	PADI2	2	0	0	0	1	0	0	3	1	2	2	0
ENSG00000204362.6	AL590644.1	0	0	0	0	0	0	0	0	0	0	0	0
ENSG00000282843.1	AL590644.3	0	0	0	0	0	0	0	0	0	0	0	0
ENSG00000142623.9	PADI1	0	0	0	0	0	0	0	0	0	1	1	0
ENSG00000142619.4	PADI3	0	0	0	0	0	0	0	0	0	0	0	0
ENSG00000159339.13	PADI4	0	0	0	0	0	0	0	0	0	0	0	0
ENSG00000276747.1	PADI6	0	0	0	0	0	0	0	0	0	0	0	0
ENSG00000179051.13	RCC2	7062	7473	7678	7599	6925	7250	5599	5455	5524	5802	6432	5786
ENSG00000074964.16	ARHGEF10L	141	127	145	144	103	113	111	116	139	141	134	129
ENSG00000236648.1	AL136529.1	0	0	0	0	0	0	0	0	0	0	0	0
ENSG00000117148.7	ACTL8	0	0	0	0	0	0	0	0	0	0	0	0
ENSG00000261781.1	LINC01654	0	0	0	0	0	0	0	0	0	0	0	0
ENSG00000117154.11	IGSF21	0	0	0	0	0	0	0	0	0	0	0	0
ENSG00000225387.1	AL591896.1	0	0	0	0	0	0	0	0	0	0	0	0
ENSG00000179023.8	KLHDC7A	0	0	0	0	0	0	0	0	0	0	0	0
ENSG00000235282.3	DYNLL1P3	0	0	0	0	0	0	0	0	0	0	0	0
ENSG00000225478.2	AL031737.1	0	0	0	0	0	0	0	0	0	0	0	0
ENSG00000009709.11	PAX7	0	0	0	0	0	0	0	0	0	0	0	0
ENSG00000179002.5	TAS1R2	0	0	0	0	0	0	0	0	0	0	2	0
ENSG00000255275.3	AL080251.1	0	0	0	0	0	0	0	0	0	0	0	0
ENSG00000159423.16	ALDH4A1	478	601	593	449	408	424	601	508	577	568	613	587
ENSG00000169991.10	IFFO2	1269	1397	1397	1376	1283	1355	1074	1000	1174	1187	1340	1148
ENSG00000127481.14	UBR4	8419	7312	6466	5790	4648	7215	8403	6830	8555	5731	6181	6951
ENSG00000127463.13	EMC1	5244	5638	5008	4946	5138	5486	4954	4742	4885	4659	5747	5095
ENSG00000053372.4	MRTO4	1699	1592	1845	2191	1940	2057	676	628	655	919	1215	1018
ENSG00000211454.13	AKR7L	5	4	15	11	10	4	5	6	1	4	6	2
ENSG00000162482.4	AKR7A3	3	5	8	5	5	5	6	12	4	3	8	6
ENSG00000270728.1	AL035413.2	0	0	0	0	0	0	0	0	0	0	0	0
ENSG00000053371.12	AKR7A2	987	987	1139	1115	865	900	953	992	1107	968	1128	985
ENSG00000040487.12	PQLC2	409	410	481	492	330	351	393	316	349	422	360	362
ENSG00000077549.17	CAPZB	8141	8808	9354	8246	7976	8270	7919	7678	7966	7970	9047	8462
ENSG00000173436.13	MINOS1	315	348	360	335	329	340	234	248	269	266	307	346
ENSG00000270136.5	MINOS1-NBL1	0	0	0	0	0	1	0	1	0	0	1	0
ENSG00000226396.1	AL031727.1	6	5	5	7	3	4	5	4	2	3	2	7
ENSG00000158747.13	NBL1	217	222	269	291	269	254	208	201	258	182	215	195
ENSG00000158748.3	HTR6	0	0	0	1	0	0	0	0	0	3	0	0
ENSG00000162542.13	TMCO4	332	340	320	262	263	291	343	409	367	381	470	373
ENSG00000178828.6	RNF186	0	0	0	0	0	0	0	0	0	0	0	0
ENSG00000169914.5	OTUD3	668	688	553	513	456	403	508	654	523	610	612	570
ENSG00000188784.4	PLA2G2E	0	0	0	0	0	0	0	0	0	0	0	0
ENSG00000188257.10	PLA2G2A	0	0	0	0	0	0	0	0	0	0	0	0
ENSG00000127472.10	PLA2G5	0	0	0	0	0	0	0	1	0	0	0	1
ENSG00000117215.14	PLA2G2D	0	0	0	0	0	0	0	0	0	0	0	0
ENSG00000158786.4	PLA2G2F	0	0	0	0	0	0	0	0	0	0	0	0
ENSG00000227066.1	Z98257.1	0	0	0	0	0	0	0	0	0	0	0	0
ENSG00000187980.6	PLA2G2C	0	0	0	0	0	0	0	0	0	0	0	0
ENSG00000162543.5	UBXN10	1	0	0	1	1	0	0	0	1	1	0	2
ENSG00000228105.1	LINC01757	0	0	0	0	0	0	0	0	0	0	0	0
ENSG00000158816.15	VWA5B1	0	0	0	0	0	0	0	0	0	0	0	0
ENSG00000236963.6	LINC01141	0	0	0	0	0	0	0	0	0	0	0	0
ENSG00000226487.1	AL139254.1	0	0	0	0	0	0	0	0	0	0	0	0
ENSG00000162545.5	CAMK2N1	24	51	27	15	18	19	39	32	34	36	37	40
ENSG00000090432.6	MUL1	961	1061	1179	1211	1100	1102	939	998	992	900	1006	1000
ENSG00000215520.3	RPS4XP4	0	0	0	0	0	0	0	0	0	0	0	0
ENSG00000183114.7	FAM43B	0	2	2	2	1	0	3	1	5	4	1	2
ENSG00000158825.5	CDA	56	42	45	17	10	16	50	43	29	90	75	83
ENSG00000158828.7	PINK1	1453	1539	1674	823	743	703	2390	2366	2314	2005	2076	2059
ENSG00000244038.9	DDOST	12561	13391	14024	13711	12412	12849	14598	14529	14383	13508	15255	13899
ENSG00000117245.12	KIF17	19	15	24	36	14	31	72	106	54	41	34	32
ENSG00000235432.1	AL663074.2	0	0	0	0	0	0	0	0	0	0	0	0
ENSG00000189410.11	SH2D5	35	25	48	33	26	15	7	3	8	16	14	11
ENSG00000127483.17	HP1BP3	7989	8004	7389	7579	7050	6749	8663	8870	8047	8266	8999	8189
ENSG00000075151.20	EIF4G3	5209	5314	4963	4398	4251	4752	6118	5987	6069	5799	6166	5770
ENSG00000233072.1	RPS15AP6	1	0	1	0	2	0	0	0	0	0	0	0
ENSG00000236073.2	AL627311.1	0	0	0	1	0	0	0	0	0	1	0	0
ENSG00000235112.1	HSPE1P27	0	0	0	0	0	0	0	0	0	0	0	0
ENSG00000117298.14	ECE1	53331	56537	57089	61433	56091	58286	59769	55048	56349	47905	51655	47543
ENSG00000236216.5	PPP1R11P1	0	0	0	0	0	0	0	0	0	0	0	0
ENSG00000228823.1	AL592309.1	0	0	0	0	0	0	0	0	0	0	0	0
ENSG00000236009.1	AL592309.2	0	0	0	0	0	0	0	0	0	0	0	0
ENSG00000227001.3	NBPF2P	0	1	0	0	0	0	0	0	0	0	0	0
ENSG00000187952.9	HS6ST1P1	1	0	0	4	0	0	0	0	2	2	0	1
ENSG00000186543.7	CROCCP5	0	0	0	0	0	0	0	0	0	1	0	0
ENSG00000142794.18	NBPF3	517	556	500	495	498	458	584	596	622	610	625	598
ENSG00000176378.8	PFN1P10	0	0	0	0	0	0	0	0	0	0	0	0
ENSG00000162551.13	ALPL	65	76	77	116	125	100	27	21	32	16	17	10
ENSG00000076864.19	RAP1GAP	1	0	1	7	3	1	2	4	1	1	2	3
ENSG00000090686.15	USP48	5387	5433	5373	4507	4259	4334	4619	4871	4708	5251	5774	5175
ENSG00000231978.2	AL590103.1	0	0	0	0	0	0	0	0	0	0	0	0
ENSG00000187942.11	LDLRAD2	73	46	54	74	37	58	51	57	51	53	54	60
ENSG00000142798.17	HSPG2	197901	173057	166814	204101	125447	188824	241561	185198	232187	205507	218350	214741
ENSG00000232037.3	AL590556.1	0	0	0	0	1	0	1	0	0	0	0	0
ENSG00000283234.1	AL590556.2	1	0	1	0	0	0	0	2	2	2	0	3
ENSG00000219073.7	CELA3B	1	3	3	6	9	20	2	3	8	2	1	2
ENSG00000142789.19	CELA3A	1	0	1	3	2	3	0	1	0	4	2	0
ENSG00000228397.2	LINC01635	6	6	5	7	8	8	12	23	3	8	9	10
ENSG00000218510.6	LINC00339	263	248	301	225	271	252	327	354	339	333	352	311
ENSG00000070831.15	CDC42	16124	17219	17119	16349	17596	17848	13817	14304	14052	14234	16042	14588
ENSG00000230068.2	CDC42-IT1	4	1	4	6	1	0	4	2	0	3	1	2
ENSG00000271428.1	AL031281.1	0	0	0	0	0	0	0	0	0	0	0	0
ENSG00000271840.1	AL031281.2	0	3	1	0	1	0	0	1	0	0	0	2
ENSG00000162552.14	WNT4	0	0	0	1	3	2	2	1	4	4	1	1
ENSG00000234397.3	PPIAP34	0	0	0	0	0	0	0	0	0	0	0	0
ENSG00000184677.16	ZBTB40	2228	2295	2136	1557	1452	1427	1966	1734	1820	1462	1661	1631
ENSG00000237200.1	ZBTB40-IT1	13	10	5	4	3	4	4	5	6	2	2	4
ENSG00000070886.11	EPHA8	0	0	0	0	0	0	0	0	1	0	0	0
ENSG00000173372.16	C1QA	0	0	0	0	0	0	0	0	0	0	0	0
ENSG00000159189.11	C1QC	0	0	0	0	0	0	0	0	0	0	0	0
ENSG00000173369.15	C1QB	0	0	0	0	0	0	0	0	0	0	0	0
ENSG00000133216.16	EPHB2	6487	7107	7092	4751	4311	4598	3936	3552	3901	5589	6362	5763
ENSG00000215906.8	LACTBL1	0	0	0	0	0	0	0	0	0	0	0	0
ENSG00000227868.5	TEX46	1	0	0	0	0	1	0	0	2	1	0	0
ENSG00000004487.15	KDM1A	4408	4602	4518	3840	3626	4055	3410	3455	3695	4258	4917	4187
ENSG00000169641.13	LUZP1	7194	7541	6782	8806	9289	9712	7618	7622	7598	6853	8109	6917
ENSG00000229010.1	AL161672.1	0	0	0	0	0	0	0	0	0	0	0	0
ENSG00000179546.4	HTR1D	481	504	498	149	99	155	381	454	455	665	696	589
ENSG00000215381.3	AL109936.1	0	0	0	0	0	0	0	0	0	0	0	0
ENSG00000261326.2	LINC01355	266	156	163	134	105	88	77	80	136	77	55	146
ENSG00000125944.18	HNRNPR	7988	8071	7925	8378	8635	8658	5965	5893	5993	7233	8025	7020
ENSG00000125945.14	ZNF436	1409	1563	1402	1151	1284	1202	1854	1853	1804	1512	1738	1411
ENSG00000271420.1	AL109936.2	2	0	1	1	0	1	0	1	1	0	0	3
ENSG00000204219.9	TCEA3	40	40	29	20	10	5	47	50	43	57	66	51
ENSG00000232482.2	AL357134.1	0	0	0	0	0	0	0	0	0	0	0	0
ENSG00000088280.18	ASAP3	590	618	567	217	158	183	866	708	705	1020	996	979
ENSG00000007968.6	E2F2	142	131	112	99	79	89	27	26	20	44	60	57
ENSG00000235052.1	AL021154.1	0	1	0	0	0	0	0	0	1	5	3	3
ENSG00000117318.8	ID3	1983	1916	2463	3181	2500	2369	5493	5170	6142	4664	4257	3991
ENSG00000197880.8	MDS2	0	0	0	2	1	1	1	1	8	1	6	6
ENSG00000229239.2	AL451000.1	0	0	0	0	0	0	0	0	0	0	0	0
ENSG00000142676.12	RPL11	18495	19257	21314	16306	18263	18829	17256	18352	18308	17948	21178	19294
ENSG00000011007.12	ELOA	2939	2804	2848	4194	4159	4380	2752	2769	2714	2450	2862	2459
ENSG00000057757.9	PITHD1	907	997	1092	1050	938	945	726	732	746	789	823	832
ENSG00000011009.10	LYPLA2	3432	3745	3935	4076	3590	3573	3084	3076	3064	3002	3043	3065
ENSG00000117308.14	GALE	1308	1383	1532	1448	1252	1281	1249	1195	1267	1340	1535	1412
ENSG00000117305.14	HMGCL	820	929	994	705	739	781	1375	1409	1361	1280	1446	1298
ENSG00000179163.11	FUCA1	332	433	421	339	287	286	632	711	725	594	627	543
ENSG00000188822.7	CNR2	0	0	0	0	0	0	0	0	0	0	0	0
ENSG00000229106.1	BTBD6P1	0	0	0	0	0	0	0	0	0	1	0	0
ENSG00000230228.2	AL590609.2	0	0	0	0	0	0	0	1	0	0	0	1
ENSG00000189266.11	PNRC2	4576	4799	4896	4187	4533	4547	3930	4040	4127	3992	4692	4164
ENSG00000188529.14	SRSF10	4755	4576	4318	4516	4371	4188	3602	3874	3551	4316	4625	3973
ENSG00000215905.4	AL590609.1	0	0	0	0	0	0	0	0	0	0	0	0
ENSG00000142661.18	MYOM3	19	21	19	32	9	14	15	14	16	13	22	13
ENSG00000142677.3	IL22RA1	1	2	0	0	0	0	0	0	0	0	0	0
ENSG00000185436.11	IFNLR1	1	0	0	0	0	0	0	0	0	0	0	0
ENSG00000230023.2	AL590683.1	0	0	0	0	0	0	0	0	0	0	0	0
ENSG00000158055.15	GRHL3	0	0	0	0	0	0	5	1	0	0	2	0
ENSG00000001460.17	STPG1	259	270	296	254	237	237	259	306	290	246	275	317
ENSG00000001461.16	NIPAL3	1011	1304	1021	872	885	828	1912	1746	1833	1604	1715	1499
ENSG00000117602.11	RCAN3	57	64	55	38	29	48	51	32	52	50	59	61
ENSG00000264443.1	AL445686.2	0	0	0	0	0	0	0	0	0	0	0	0
ENSG00000184454.6	NCMAP	0	0	1	0	0	0	0	0	0	0	0	0
ENSG00000227312.2	AL445686.1	0	0	0	0	0	0	0	0	0	0	0	0
ENSG00000133226.16	SRRM1	4739	4967	4619	4409	4049	4015	3967	4189	3884	4313	4948	4414
ENSG00000169504.14	CLIC4	29680	31363	29076	32298	34354	34191	26266	27511	26067	26949	30518	25121
ENSG00000020633.18	RUNX3	0	1	2	0	0	0	0	0	0	0	0	0
ENSG00000261025.1	AL445471.2	0	0	0	0	0	0	0	0	0	0	0	0
ENSG00000233755.1	AL050344.1	0	0	0	0	0	0	0	0	0	0	0	0
ENSG00000233419.3	AL121994.1	0	0	0	0	0	0	0	0	0	0	0	0
ENSG00000117614.9	SYF2	1389	1510	1578	1127	1236	1192	1489	1481	1462	1486	1606	1544
ENSG00000117616.17	RSRP1	4087	4069	3889	2792	2346	1862	4749	5291	4575	4165	4553	4235
ENSG00000272432.1	AL031432.3	5	0	2	0	1	0	0	0	2	2	1	2
ENSG00000261349.1	AL031432.2	10	6	9	5	5	0	4	9	7	12	13	14
ENSG00000187010.19	RHD	0	1	0	0	0	0	0	0	1	0	0	0
ENSG00000224183.1	SDHDP6	8	6	5	2	0	3	3	7	10	7	12	15
ENSG00000259984.1	AL928711.1	8	5	7	4	6	0	8	8	7	8	10	11
ENSG00000183726.10	TMEM50A	4333	4781	4631	4440	4790	4847	3790	3930	3916	3901	4265	3964
ENSG00000188672.17	RHCE	2	3	4	3	1	1	3	2	1	0	0	1
ENSG00000238084.4	AL031284.1	2	3	0	2	1	2	0	2	1	1	1	1
ENSG00000204178.9	MACO1	1224	1274	1237	1295	1160	1241	897	961	947	926	1095	992
ENSG00000157978.11	LDLRAP1	1610	1691	1943	1523	1249	1266	1711	1557	1618	1562	1741	1616
ENSG00000225643.1	AL606491.1	4	7	4	1	6	2	6	2	1	5	4	4
ENSG00000117643.14	MAN1C1	74	100	109	7	9	6	40	35	43	68	74	69
ENSG00000162430.16	SELENON	14399	16465	15825	13392	12486	12385	18551	17664	17399	17973	19795	17904
ENSG00000255054.3	AL020996.2	0	0	0	0	0	0	0	0	0	0	0	0
ENSG00000117640.17	MTFR1L	1210	1291	1291	981	995	948	1447	1493	1483	1299	1435	1364
ENSG00000127423.10	AUNIP	98	109	112	102	105	99	49	37	51	83	75	49
ENSG00000182749.5	PAQR7	531	574	510	461	427	363	512	530	435	526	654	534
ENSG00000117632.22	STMN1	9910	10454	10881	8270	8889	9178	7287	7960	7778	8442	9469	8519
ENSG00000229786.1	SNRPFP2	0	0	0	0	0	0	0	0	0	0	0	0
ENSG00000223624.1	AL033528.1	0	0	0	0	0	0	0	0	0	0	0	0
ENSG00000158006.13	PAFAH2	336	351	347	366	394	341	333	427	368	331	386	356
ENSG00000158008.9	EXTL1	6	1	0	3	0	0	5	1	1	1	0	2
ENSG00000158014.14	SLC30A2	0	0	0	0	0	0	0	0	0	0	0	0
ENSG00000158022.6	TRIM63	0	0	0	0	0	0	1	0	0	0	0	0
ENSG00000175087.9	PDIK1L	382	391	364	326	392	393	378	375	347	393	364	334
ENSG00000197245.5	FAM110D	137	136	180	140	71	70	253	251	286	256	210	181
ENSG00000282872.1	C1orf232	0	0	0	0	0	0	0	0	0	0	0	0
ENSG00000236782.6	AL391650.1	2	0	0	1	0	0	1	1	1	2	0	0
ENSG00000142684.8	ZNF593	253	217	351	478	245	357	129	171	196	274	171	218
ENSG00000142675.17	CNKSR1	1	2	1	4	1	2	4	1	0	0	5	4
ENSG00000188782.8	CATSPER4	0	0	0	0	0	0	0	0	0	0	0	0
ENSG00000236155.6	AL355877.1	1	1	4	2	5	2	5	7	8	4	5	1
ENSG00000278572.1	AL355877.3	0	0	0	0	0	0	0	0	0	0	0	0
ENSG00000130695.14	CEP85	718	770	707	595	713	601	643	601	625	686	731	673
ENSG00000270733.1	AL355877.2	0	0	0	0	0	0	0	0	0	0	0	0
ENSG00000142669.14	SH3BGRL3	11461	12116	13151	12072	11434	12302	8207	8290	8537	9385	10102	9367
ENSG00000158062.20	UBXN11	180	183	229	168	183	144	120	161	124	146	188	177
ENSG00000169442.8	CD52	0	0	0	0	0	0	0	0	0	0	0	0
ENSG00000176092.14	CRYBG2	0	1	0	0	0	1	0	2	0	0	0	0
ENSG00000225854.2	AL451139.1	0	0	0	0	0	0	0	0	0	0	0	0
ENSG00000176083.17	ZNF683	0	0	0	0	0	0	0	0	0	0	0	0
ENSG00000131914.10	LIN28A	0	0	0	0	0	0	0	0	0	0	0	0
ENSG00000117682.16	DHDDS	1971	2286	2052	2395	2420	2276	1745	1703	1720	1739	1865	1785
ENSG00000223583.1	AL513365.1	0	0	0	0	0	0	0	0	0	0	0	0
ENSG00000198830.10	HMGN2	7572	7873	8574	7773	7290	7433	5254	5373	5675	6093	6538	5919
ENSG00000224129.1	DPPA2P2	0	0	0	0	0	0	0	0	0	0	0	0
ENSG00000117676.13	RPS6KA1	420	430	503	342	349	339	518	509	580	446	548	408
ENSG00000229247.2	AL627313.1	0	0	0	0	0	0	0	0	0	0	0	0
ENSG00000235069.2	AL627082.1	0	0	0	0	0	0	0	0	0	0	0	0
ENSG00000117713.18	ARID1A	3103	3109	2563	2590	2087	2596	2761	2548	2548	2711	2829	2743
ENSG00000060642.10	PIGV	314	284	314	209	252	235	399	383	365	435	415	336
ENSG00000204160.11	ZDHHC18	1023	1186	1177	1217	1111	1047	862	906	911	1001	1037	890
ENSG00000175793.11	SFN	0	1	1	1	0	2	0	0	0	1	1	0
ENSG00000142751.14	GPN2	994	919	1021	1179	949	970	773	894	850	840	893	842
ENSG00000198746.12	GPATCH3	463	455	522	411	370	390	417	388	468	465	496	505
ENSG00000090273.13	NUDC	4692	4566	4941	5403	4188	4816	2368	2307	2457	3376	3382	3223
ENSG00000131910.4	NR0B2	0	0	0	1	1	0	0	0	0	0	0	0
ENSG00000175707.8	KDF1	0	1	0	0	0	0	0	0	1	1	0	0
ENSG00000172746.6	RPL12P13	0	0	0	1	0	0	0	0	0	0	0	0
ENSG00000224064.1	AL356390.1	0	0	0	0	0	0	0	0	0	0	0	0
ENSG00000225294.1	OSTCP2	0	0	0	0	0	0	0	0	0	0	0	1
ENSG00000253368.3	TRNP1	539	519	629	941	671	743	455	428	448	496	576	500
ENSG00000158246.7	FAM46B	10	7	4	2	0	4	14	24	22	27	32	24
ENSG00000090020.10	SLC9A1	4521	4633	4743	3471	3190	3433	3543	3194	3320	3564	4014	3681
ENSG00000229985.2	AL590640.2	0	0	0	0	0	0	0	0	0	0	0	0
ENSG00000214973.3	CHCHD3P3	0	0	0	0	0	0	0	0	0	0	0	1
ENSG00000225159.1	NPM1P39	6	1	11	3	5	3	3	3	2	3	1	6
ENSG00000225990.2	SNRPEP7	0	0	0	0	0	0	0	0	0	0	0	0
ENSG00000142784.15	WDTC1	1752	2030	1869	1578	1593	1475	2684	2467	2436	2316	2464	2275
ENSG00000243659.1	FO393419.3	2	0	0	3	0	3	1	0	1	0	1	1
ENSG00000186501.14	TMEM222	991	1074	1156	1068	1044	1042	736	717	732	697	846	835
ENSG00000241547.1	ACTG1P20	11	21	11	11	10	10	10	8	7	11	7	9
ENSG00000142765.17	SYTL1	5	5	2	1	1	4	3	1	1	3	1	2
ENSG00000142733.14	MAP3K6	747	631	710	718	529	596	906	761	887	627	659	727
ENSG00000142748.12	FCN3	25	26	36	27	23	29	29	22	25	22	21	10
ENSG00000174950.10	CD164L2	0	0	0	0	0	0	0	0	0	3	0	0
ENSG00000231207.1	FO393419.1	0	0	0	0	0	0	0	0	0	0	0	0
ENSG00000181773.6	GPR3	50	59	49	149	139	131	37	36	43	33	32	30
ENSG00000158195.10	WASF2	8051	9320	8392	7641	8050	7710	10782	10652	10485	9215	10129	8911
ENSG00000241169.1	FO393419.2	0	0	0	0	0	0	0	0	0	0	0	0
ENSG00000126705.13	AHDC1	629	581	713	849	457	531	686	590	674	713	607	641
ENSG00000000938.12	FGR	4	7	15	5	5	5	14	16	25	25	24	34
ENSG00000235912.1	AL031729.1	0	0	1	2	1	2	1	2	0	1	0	1
ENSG00000233975.1	LINC02574	0	0	0	0	0	0	0	0	0	0	0	0
ENSG00000126709.14	IFI6	300	402	603	918	325	343	588	803	856	719	690	516
ENSG00000226662.2	CHMP1AP1	0	0	0	0	0	0	0	0	0	0	0	0
ENSG00000009780.15	FAM76A	346	296	277	279	218	261	225	232	234	274	289	293
ENSG00000231344.1	AL020997.1	6	9	0	0	3	3	1	1	2	0	0	3
ENSG00000230833.1	RPEP3	0	0	0	0	0	0	0	0	0	0	0	0
ENSG00000117758.13	STX12	3852	4093	3963	3894	3950	3819	3423	3591	3562	3884	4371	3831
ENSG00000269971.1	AL020997.2	1	1	0	1	1	0	0	0	0	0	0	0
ENSG00000270031.1	AL020997.3	11	6	11	5	8	6	2	7	4	5	4	4
ENSG00000117751.17	PPP1R8	1815	1793	1781	1729	1960	1933	1319	1330	1371	1460	1537	1424
ENSG00000130775.15	THEMIS2	836	952	900	597	492	520	712	740	772	769	949	838
ENSG00000117748.9	RPA2	1229	1166	1368	1266	1295	1432	704	726	765	853	953	818
ENSG00000130768.14	SMPDL3B	31	29	17	29	15	14	38	35	29	42	46	36
ENSG00000158156.7	XKR8	516	533	556	494	412	473	551	587	528	520	564	517
ENSG00000158161.15	EYA3	1963	2071	1870	1710	1817	1751	1707	1687	1516	1522	1825	1721
ENSG00000238231.2	AL512288.2	0	0	0	0	0	0	0	0	1	0	0	0
ENSG00000228589.3	SPCS2P4	16	11	13	16	22	14	3	3	8	12	8	6
ENSG00000228943.1	AL137792.2	0	0	0	0	0	0	0	0	0	0	0	0
ENSG00000214812.3	AL137792.1	0	0	0	0	0	0	0	0	0	0	0	0
ENSG00000169403.11	PTAFR	2	12	9	8	15	10	3	4	9	6	7	2
ENSG00000126698.10	DNAJC8	4016	4180	4323	4015	4004	4177	3023	3148	3102	3429	3771	3422
ENSG00000130770.17	ATP5IF1	1802	1750	2095	1877	1443	1603	1730	1923	2107	1784	1809	1764
ENSG00000271398.1	AL353622.2	0	0	0	0	0	0	0	0	0	0	0	0
ENSG00000130766.4	SESN2	1090	1220	1209	1040	925	817	1059	1087	1081	1179	1123	1041
ENSG00000130772.13	MED18	387	476	468	440	451	470	491	479	507	406	464	460
ENSG00000204138.12	PHACTR4	3857	4262	3861	3966	3943	4267	3248	3278	3133	3509	3516	3198
ENSG00000229820.2	CR391992.1	0	0	0	0	0	0	0	3	1	0	0	0
ENSG00000180198.15	RCC1	2549	2558	2674	2388	2304	2496	1581	1527	1631	1911	2184	1909
ENSG00000242125.3	SNHG3	1980	1885	1827	2061	1658	1574	1260	1251	1265	1563	1634	1735
ENSG00000231468.2	PRDX3P2	0	0	0	0	0	0	0	0	0	0	0	0
ENSG00000180098.9	TRNAU1AP	643	670	809	632	539	611	636	630	557	632	745	679
ENSG00000197989.13	SNHG12	655	573	653	971	622	608	357	319	328	375	392	398
ENSG00000120656.11	TAF12	395	430	429	452	425	457	416	420	400	393	488	468
ENSG00000188060.7	RAB42	20	13	16	5	6	9	21	18	21	20	36	23
ENSG00000229388.1	LINC01715	2	5	2	3	4	6	5	5	3	1	4	1
ENSG00000270103.3	AL360012.1	0	0	0	0	0	0	0	0	1	0	0	0
ENSG00000162419.12	GMEB1	737	721	715	671	760	697	558	601	504	591	615	525
ENSG00000198492.15	YTHDF2	4106	4450	4404	4203	4346	4416	3746	3913	3737	3752	4284	3602
ENSG00000116329.10	OPRD1	0	0	0	1	0	0	0	0	0	1	1	0
ENSG00000159023.19	EPB41	2257	2518	2257	1366	1452	1455	3033	2936	3025	3163	3430	3315
ENSG00000225616.2	AL138785.1	0	0	1	0	1	1	1	0	0	1	0	0
ENSG00000253304.1	TMEM200B	19	11	24	18	14	13	13	12	8	12	18	12
ENSG00000225750.1	AL357500.1	0	0	0	0	0	0	0	0	0	0	0	0
ENSG00000116350.16	SRSF4	3323	3273	3466	3127	2491	2523	2753	2678	2848	2877	3121	2982
ENSG00000116353.15	MECR	464	456	508	516	440	477	342	382	380	410	449	388
ENSG00000060656.19	PTPRU	271	299	324	275	161	239	286	307	304	301	318	273
ENSG00000230523.1	LINC01756	0	0	0	0	0	0	0	0	0	0	0	0
ENSG00000225011.4	AL671862.1	0	0	0	0	0	0	0	0	0	0	0	0
ENSG00000228176.1	AC092265.1	3	0	0	1	1	0	0	0	0	0	0	0
ENSG00000270927.1	AL645944.1	0	0	0	0	0	0	0	0	0	0	0	0
ENSG00000233399.2	LINC01648	0	0	0	0	0	0	0	0	0	0	0	0
ENSG00000233372.1	AL137076.1	0	0	0	0	0	0	0	0	0	0	0	0
ENSG00000231251.1	AL021921.1	0	0	0	0	0	0	0	0	0	0	0	0
ENSG00000236335.1	AL161638.2	0	0	0	0	0	0	0	0	0	0	0	0
ENSG00000231949.1	AL161638.1	0	0	0	0	0	0	0	0	0	0	0	0
ENSG00000162510.5	MATN1	0	1	4	3	0	2	0	0	0	1	0	2
ENSG00000162511.7	LAPTM5	3133	3647	3604	3149	3098	3018	4911	4793	4561	3470	4016	3658
ENSG00000229607.1	AL137027.1	0	0	0	0	0	0	0	0	0	0	0	0
ENSG00000223382.4	LINC01778	0	2	1	0	1	0	0	0	4	0	5	2
ENSG00000162512.15	SDC3	1626	1846	1654	1832	1741	1684	1847	1766	1771	1579	1808	1602
ENSG00000134644.15	PUM1	4304	4462	4008	3589	3915	4068	4118	4018	4005	4067	4248	3892
ENSG00000237329.2	AL356320.2	0	0	0	0	0	0	0	0	0	0	0	0
ENSG00000232768.1	AL356320.1	0	0	0	0	0	0	0	0	0	0	0	0
ENSG00000215900.4	SELENOWP1	0	0	0	0	0	0	0	0	0	0	0	0
ENSG00000225142.2	AC114495.1	0	0	0	0	0	0	0	0	0	0	0	0
ENSG00000084628.9	NKAIN1	0	0	0	2	1	2	0	0	2	1	2	0
ENSG00000060688.12	SNRNP40	1801	1803	1966	1846	1740	1776	1225	1193	1234	1401	1695	1490
ENSG00000229447.2	AC114495.2	6	9	11	14	11	3	6	6	3	4	1	10
ENSG00000121766.15	ZCCHC17	1511	1519	1640	1548	1658	1781	1283	1332	1409	1386	1609	1429
ENSG00000121769.7	FABP3	1	1	1	6	3	4	3	6	0	5	4	4
ENSG00000168528.11	SERINC2	309	362	416	350	359	329	273	283	271	345	394	353
ENSG00000215899.3	AC209007.1	0	0	0	0	0	0	0	0	0	0	0	0
ENSG00000260386.6	LINC01225	0	0	0	0	0	0	0	0	0	0	0	0
ENSG00000284543.1	LINC01226	1	5	5	0	1	0	2	3	3	4	4	6
ENSG00000142910.15	TINAGL1	11539	10518	13039	21775	12754	13615	11961	11371	12271	13858	12792	12289
ENSG00000121764.11	HCRTR1	43	48	20	34	19	22	20	30	25	43	62	52
ENSG00000162517.12	PEF1	2308	2580	2571	2333	2276	2478	2120	1989	2227	2201	2472	2245
ENSG00000084636.17	COL16A1	69	87	69	69	61	31	86	98	96	80	100	82
ENSG00000121753.12	ADGRB2	14	7	10	19	8	18	17	17	21	27	12	20
ENSG00000134668.12	SPOCD1	951	850	925	1210	944	936	384	427	360	680	731	725
ENSG00000203620.2	AL354919.1	3	0	0	0	0	0	0	0	0	1	0	0
ENSG00000269967.1	AL136115.2	3	3	1	5	0	0	0	0	1	5	1	0
ENSG00000184007.18	PTP4A2	5976	6509	6225	6199	6438	6982	4894	4943	5085	5653	6391	5573
ENSG00000228634.1	AL136115.1	0	0	0	0	0	0	0	0	0	0	0	0
ENSG00000121774.17	KHDRBS1	7666	8057	7943	8498	7756	8117	6713	6853	6676	8398	9072	8198
ENSG00000121775.17	TMEM39B	856	923	867	807	766	779	725	685	714	724	755	722
ENSG00000025800.13	KPNA6	3923	4206	3860	4020	3690	3969	3633	3517	3648	3699	4128	3665
ENSG00000250135.1	AL049795.2	0	0	0	0	0	0	0	0	0	0	0	0
ENSG00000084652.15	TXLNA	5232	5830	5374	5405	5083	4966	4883	4764	4672	4771	5300	4919
ENSG00000160050.14	CCDC28B	262	250	299	143	140	142	249	270	258	261	288	300
ENSG00000160051.11	IQCC	73	90	96	63	67	72	55	58	67	99	75	90
ENSG00000222046.2	DCDC2B	0	0	0	0	0	0	1	0	0	0	0	0
ENSG00000160055.19	TMEM234	384	355	383	309	254	249	348	367	361	350	372	400
ENSG00000084623.11	EIF3I	7416	7961	8244	7344	7743	8128	6138	6016	6277	6816	7568	7253
ENSG00000220785.7	MTMR9LP	1625	1669	1744	1036	771	597	1934	2002	1960	1787	1780	1955
ENSG00000183615.5	FAM167B	195	187	236	130	88	73	275	279	297	391	291	374
ENSG00000182866.16	LCK	6	13	19	18	7	3	35	26	28	29	33	18
ENSG00000116478.11	HDAC1	6273	6634	6604	5279	5369	5309	6225	6800	6328	6370	7199	6598
ENSG00000175130.6	MARCKSL1	9330	10841	10667	8195	7323	7104	8267	8411	8496	10044	10909	10405
ENSG00000233775.1	AL109945.1	1	0	9	4	1	0	1	1	4	2	7	0
ENSG00000162526.6	TSSK3	7	6	1	0	0	1	8	9	4	6	11	5
ENSG00000225828.1	FAM229A	112	118	123	147	83	64	133	114	124	91	72	111
ENSG00000160058.18	BSDC1	2922	3233	2842	2533	2559	2481	2900	2839	2812	2634	2820	2705
ENSG00000224333.1	GAPDHP20	0	0	0	0	0	0	0	0	0	0	0	0
ENSG00000270850.1	AL356986.1	0	0	0	0	0	0	0	0	0	0	0	0
ENSG00000229259.1	LRRC37A12P	0	0	0	0	0	0	0	0	0	0	0	0
ENSG00000254553.1	AL033529.1	0	0	0	0	0	0	0	0	0	0	0	0
ENSG00000273274.1	ZBTB8B	3	2	4	0	0	0	3	4	2	1	0	2
ENSG00000160062.14	ZBTB8A	386	401	385	229	211	195	310	312	328	391	438	419
ENSG00000176261.15	ZBTB8OS	452	439	494	433	429	475	365	416	393	412	431	410
ENSG00000162521.18	RBBP4	7071	7160	7378	6291	6236	6234	5239	5547	5592	6032	6807	6116
ENSG00000162520.14	SYNC	634	710	662	335	350	347	698	743	797	833	941	818
ENSG00000162522.10	KIAA1522	2648	2800	2885	1796	1425	1656	2036	1993	2182	2401	2769	2555
ENSG00000134684.10	YARS	4050	4107	4386	4616	4491	4818	2842	2738	2773	3292	3573	3299
ENSG00000116497.17	S100PBP	986	1046	923	748	750	772	935	1051	1037	997	1048	1099
ENSG00000160097.16	FNDC5	3	3	0	8	0	5	5	9	4	2	5	6
ENSG00000121905.9	HPCA	1	0	4	0	1	1	0	3	2	3	3	0
ENSG00000121900.18	TMEM54	505	587	579	531	518	499	523	513	529	620	625	588
ENSG00000116514.16	RNF19B	1102	1293	1157	931	930	902	976	955	946	1277	1336	1215
ENSG00000217644.5	AL355864.1	0	0	0	0	0	0	0	0	0	0	0	0
ENSG00000239670.1	AL355864.2	0	0	0	0	0	0	0	0	0	0	0	0
ENSG00000004455.16	AK2	4325	4627	4668	4411	4630	4573	3075	3141	3100	3516	3874	3612
ENSG00000142920.16	AZIN2	32	31	25	19	17	13	35	44	43	40	56	59
ENSG00000116525.13	TRIM62	328	381	392	330	251	259	362	337	383	353	339	378
ENSG00000160094.14	ZNF362	662	862	871	602	422	509	849	871	849	920	918	856
ENSG00000270115.1	AL513327.3	1	1	0	0	0	0	1	5	3	6	2	2
ENSG00000184389.9	A3GALT2	0	0	0	1	0	1	0	0	1	0	0	0
ENSG00000134686.18	PHC2	3437	3632	3639	3306	2992	3134	3032	2948	2822	2934	3288	3092
ENSG00000234512.1	TLR12P	0	0	0	0	0	0	0	0	0	0	0	0
ENSG00000121903.14	ZSCAN20	210	237	171	146	175	170	199	208	202	234	204	171
ENSG00000235907.2	AC115285.1	0	0	0	0	0	0	0	0	0	0	0	0
ENSG00000121904.17	CSMD2	90	70	82	57	57	72	64	93	70	71	81	73
ENSG00000227000.2	HSPD1P14	0	0	0	0	0	0	0	0	0	0	0	0
ENSG00000176256.10	HMGB4	0	0	0	0	0	0	0	0	0	0	0	0
ENSG00000142698.14	C1orf94	0	0	0	0	0	0	0	0	0	0	0	0
ENSG00000270241.1	AC115286.1	0	0	0	0	0	0	0	0	0	0	0	0
ENSG00000163866.8	SMIM12	1363	1628	1548	1463	1520	1434	1205	1278	1236	1306	1483	1348
ENSG00000189280.3	GJB5	0	0	0	0	0	0	0	0	0	0	0	0
ENSG00000189433.5	GJB4	0	0	0	0	0	0	0	0	0	0	0	0
ENSG00000188910.7	GJB3	0	0	0	0	0	1	0	0	0	0	0	0
ENSG00000187513.8	GJA4	643	845	835	416	459	379	360	314	393	1612	2027	1796
ENSG00000116544.11	DLGAP3	0	0	1	6	2	3	5	2	2	3	0	2
ENSG00000241014.1	AC114490.1	77	59	62	40	36	20	56	78	88	40	70	75
ENSG00000271741.1	AC114490.2	0	0	0	0	0	0	0	0	0	0	0	0
ENSG00000243749.1	TMEM35B	43	53	37	38	35	30	50	61	48	66	61	61
ENSG00000163867.16	ZMYM6	468	523	505	440	405	408	439	451	427	379	449	502
ENSG00000233940.1	RPL12P45	0	0	0	0	0	0	0	0	0	0	0	0
ENSG00000197056.9	ZMYM1	1073	1037	996	798	883	860	798	863	891	820	939	873
ENSG00000228348.1	EFCAB14P1	1	0	0	1	0	0	0	0	0	0	2	2
ENSG00000116560.10	SFPQ	13064	12355	11809	12265	10720	10959	8543	9053	8418	8293	8907	8418
ENSG00000146463.11	ZMYM4	4328	4718	4453	3490	3897	3923	4017	4071	4212	4582	5148	4669
ENSG00000229994.1	RPL5P4	67	86	100	68	76	89	53	67	55	67	74	72
ENSG00000142687.17	KIAA0319L	2440	2803	2471	2146	2053	2080	3759	3738	3701	3289	3732	3359
ENSG00000236274.1	AC004865.1	0	0	0	0	0	0	0	0	0	0	0	0
ENSG00000020129.15	NCDN	1057	1118	1092	1446	1096	1205	981	984	1053	923	962	940
ENSG00000116819.6	TFAP2E	1	7	0	0	2	4	3	2	4	2	2	2
ENSG00000126067.11	PSMB2	5024	5005	5395	5498	5313	5680	3981	4200	4011	4057	4610	4166
ENSG00000142686.7	C1orf216	1176	1196	1193	916	885	945	1213	1140	1115	1061	1178	1159
ENSG00000092853.13	CLSPN	1532	1394	1359	1165	1200	1346	438	392	406	649	751	669
ENSG00000134698.10	AGO4	1166	1132	924	726	790	737	1365	1511	1295	1090	1341	1276
ENSG00000092847.11	AGO1	2210	2458	2159	1816	1821	1988	2045	2059	2197	1940	2236	2089
ENSG00000271164.1	AL139286.1	0	0	0	0	0	0	0	0	0	0	0	0
ENSG00000271914.1	AL139286.2	0	3	0	1	0	4	1	0	5	0	2	0
ENSG00000126070.19	AGO3	1169	1012	970	888	676	920	893	869	986	783	969	956
ENSG00000232862.5	AL138787.1	2	0	0	0	1	0	0	2	3	3	1	1
ENSG00000092850.11	TEKT2	11	7	4	6	2	1	6	12	5	12	7	11
ENSG00000116863.10	ADPRHL2	1132	1239	1191	1285	1104	1202	773	854	845	867	955	866
ENSG00000171812.12	COL8A2	33	50	37	42	26	23	50	79	84	78	81	59
ENSG00000054116.11	TRAPPC3	2616	2649	2917	2470	2352	2631	2226	2190	2229	2389	2574	2461
ENSG00000116871.15	MAP7D1	4616	4439	5191	5935	3913	4464	3821	3575	4048	4511	4272	3994
ENSG00000054118.13	THRAP3	7586	7732	7449	7152	6778	7134	7565	7506	7076	7340	8170	7429
ENSG00000231849.1	UBE2V2P4	0	0	0	0	0	0	0	0	0	0	0	0
ENSG00000214193.10	SH3D21	331	317	342	253	201	154	245	260	229	253	215	258
ENSG00000142694.6	EVA1B	641	370	805	1276	336	392	487	432	607	818	536	560
ENSG00000196182.10	STK40	909	967	1028	1195	964	1031	833	796	835	810	883	881
ENSG00000181817.5	LSM10	726	757	879	810	623	740	550	563	570	696	693	644
ENSG00000116885.18	OSCP1	49	76	84	81	68	84	105	93	69	77	97	90
ENSG00000116898.11	MRPS15	1735	1681	1863	1623	1629	1594	1359	1379	1431	1627	1708	1619
ENSG00000119535.17	CSF3R	0	0	0	0	0	0	0	0	0	0	0	0
ENSG00000230214.1	FTLP18	0	0	0	0	0	0	0	0	0	0	0	0
ENSG00000163873.9	GRIK3	0	0	0	0	0	0	0	0	0	0	0	0
ENSG00000223944.1	AL353604.1	0	0	0	0	0	0	0	0	0	0	0	0
ENSG00000230451.2	RPS29P6	0	0	0	0	0	0	0	0	0	0	0	0
ENSG00000163874.10	ZC3H12A	155	156	177	223	165	180	117	126	128	146	167	151
ENSG00000163875.15	MEAF6	1566	1647	1640	1526	1577	1424	1373	1459	1382	1496	1727	1557
ENSG00000163877.10	SNIP1	623	656	662	785	676	668	610	550	573	550	616	570
ENSG00000232273.1	FTH1P1	0	1	0	0	0	0	0	0	0	0	0	0
ENSG00000237749.4	AL034379.1	0	2	1	0	0	0	0	0	1	0	1	0
ENSG00000163879.10	DNALI1	190	241	169	189	160	165	210	281	261	232	235	211
ENSG00000134697.12	GNL2	2029	2109	2105	2580	2596	2698	1329	1447	1470	1725	1896	1795
ENSG00000169218.13	RSPO1	0	0	0	0	0	0	0	0	0	0	0	0
ENSG00000116922.14	C1orf109	623	545	637	775	660	680	418	384	386	478	485	492
ENSG00000134690.10	CDCA8	1253	1304	1226	1577	1473	1662	756	765	740	811	912	788
ENSG00000183317.16	EPHA10	1	0	0	1	0	1	0	0	0	0	0	0
ENSG00000214141.4	ACTN4P2	0	0	0	0	0	0	0	0	0	0	0	0
ENSG00000227416.2	AL929472.1	0	0	0	0	0	0	0	0	0	0	0	0
ENSG00000185090.14	MANEAL	25	29	34	35	31	29	23	14	17	13	23	27
ENSG00000196449.3	YRDC	480	467	511	1003	952	983	330	348	355	294	419	371
ENSG00000197982.13	C1orf122	483	401	511	856	466	551	376	354	417	476	392	347
ENSG00000188786.9	MTF1	770	829	676	874	893	913	703	643	611	657	723	651
ENSG00000235673.1	AL929472.4	0	0	0	0	0	0	0	0	0	0	0	0
ENSG00000204084.12	INPP5B	538	620	570	503	529	514	609	595	541	600	582	551
ENSG00000183431.11	SF3A3	4199	4362	4324	4482	4337	4463	2658	2613	2498	3056	3402	2997
ENSG00000183386.9	FHL3	1385	1680	1635	1184	1187	1011	1447	1397	1376	1340	1604	1370
ENSG00000183520.11	UTP11	1874	1860	2037	2055	1998	2134	1349	1477	1529	1391	1661	1547
ENSG00000185668.7	POU3F1	0	0	1	1	0	0	0	0	0	0	0	0
ENSG00000224592.5	AL139158.2	0	0	0	0	0	0	0	0	4	0	3	0
ENSG00000223589.2	AL139158.1	0	0	0	0	0	0	0	0	0	0	0	0
ENSG00000237290.1	LINC01343	0	0	0	0	0	0	0	0	0	0	0	0
ENSG00000275350.1	AL513479.1	0	0	0	0	0	0	0	0	0	0	0	0
ENSG00000238063.2	LINC01685	0	0	0	0	0	0	0	0	0	0	0	0
ENSG00000215895.4	AL354702.1	0	0	0	1	3	0	0	0	1	1	2	1
ENSG00000116954.7	RRAGC	1261	1368	1356	1026	1043	1196	1130	1166	1162	1083	1195	1258
ENSG00000273637.1	AL139260.2	0	0	0	0	0	0	0	0	1	0	0	0
ENSG00000214114.8	MYCBP	559	606	623	605	642	702	442	462	458	443	566	472
ENSG00000274944.4	AL139260.3	0	0	0	0	0	0	1	0	0	0	0	0
ENSG00000131233.9	GJA9	0	0	0	0	0	0	0	0	0	0	0	0
ENSG00000158315.10	RHBDL2	12	22	21	29	23	17	30	35	24	32	36	38
ENSG00000235549.1	EIF1P2	0	0	0	0	0	0	0	0	0	0	0	0
ENSG00000174574.15	AKIRIN1	2261	2357	2366	2802	2673	2620	2286	2201	2120	2305	2442	2256
ENSG00000168653.10	NDUFS5	3560	3800	4151	3359	3733	4065	2975	3182	3342	3039	3485	3189
ENSG00000127603.23	MACF1	20248	15997	15234	18507	15430	27612	15927	15401	19840	11560	12063	13909
ENSG00000270040.1	AL356055.1	0	0	0	0	0	1	0	0	0	2	0	0
ENSG00000217897.2	HSPE1P8	0	0	0	0	0	0	0	0	0	0	0	0
ENSG00000183682.7	BMP8A	2	0	4	1	3	1	0	4	7	3	0	5
ENSG00000237624.1	OXCT2P1	79	62	74	93	53	35	58	64	53	96	95	66
ENSG00000243970.1	PPIEL	9	10	12	20	11	1	7	8	5	8	9	3
ENSG00000090621.13	PABPC4	7965	8270	8477	7793	6854	6963	6989	6928	7009	7622	8356	7619
ENSG00000163909.7	HEYL	4	0	1	1	0	0	2	1	5	1	1	0
ENSG00000116981.3	NT5C1A	0	0	0	0	0	0	0	0	0	0	0	0
ENSG00000116983.12	HPCAL4	0	1	0	0	0	0	0	0	0	0	0	0
ENSG00000084072.16	PPIE	1136	1300	1369	1083	1140	1159	1426	1311	1321	1272	1376	1322
ENSG00000225333.6	AL035404.1	0	0	0	1	0	0	3	0	0	0	0	0
ENSG00000116985.11	BMP8B	1	3	0	4	2	1	8	2	2	3	0	0
ENSG00000198754.5	OXCT2	24	16	14	18	26	15	14	16	9	21	7	13
ENSG00000229213.1	AL033527.1	0	0	0	0	0	0	0	0	0	0	0	0
ENSG00000043514.15	TRIT1	612	593	651	504	512	502	419	455	435	468	570	579
ENSG00000116990.10	MYCL	23	48	52	14	15	14	56	49	51	57	54	57
ENSG00000168389.17	MFSD2A	89	65	81	135	119	148	24	17	14	43	48	57
ENSG00000228477.1	AL663070.1	0	2	0	5	4	2	1	1	0	5	0	1
ENSG00000131236.16	CAP1	13598	14420	14085	17472	19415	19147	16506	16967	16394	10935	12322	10693
ENSG00000131238.16	PPT1	5841	6383	6374	5062	5681	5747	5385	5773	5887	5828	6391	5730
ENSG00000226745.2	AL512599.1	0	0	0	0	0	0	0	0	0	0	0	0
ENSG00000117000.8	RLF	842	903	794	706	720	838	813	920	841	877	916	801
ENSG00000188800.5	TMCO2	0	0	3	0	0	0	0	0	0	0	0	0
ENSG00000084073.8	ZMPSTE24	3380	3350	3408	3819	4265	4161	2654	2724	2715	2883	3072	2880
ENSG00000231296.1	AL050341.1	0	0	0	0	0	0	0	0	0	0	0	0
ENSG00000049089.13	COL9A2	15	14	20	18	10	20	47	15	42	31	33	41
ENSG00000227311.3	AL031985.2	1	0	1	0	0	0	0	0	0	0	0	0
ENSG00000084070.11	SMAP2	608	628	606	638	571	631	425	459	468	476	574	488
ENSG00000213172.3	AL031985.1	0	0	0	0	0	0	0	0	0	0	0	0
ENSG00000187801.14	ZFP69B	89	94	92	137	137	145	63	48	63	55	69	42
ENSG00000187815.9	ZFP69	143	155	158	165	101	134	113	108	108	122	154	137
ENSG00000164002.11	EXO5	375	353	393	378	358	306	224	269	262	274	304	250
ENSG00000117010.15	ZNF684	121	105	117	94	77	108	105	96	112	152	113	90
ENSG00000236505.1	AL356379.1	0	0	0	0	0	0	0	0	0	0	0	0
ENSG00000233910.1	GTF2F2P2	0	0	0	0	0	0	0	0	0	0	0	0
ENSG00000117016.9	RIMS3	14	18	9	9	15	3	13	10	17	18	20	22
ENSG00000237899.1	AL031289.1	6	5	3	4	4	5	8	13	6	4	10	9
ENSG00000066136.20	NFYC	1024	1029	1143	1051	915	995	1015	1001	958	876	974	861
ENSG00000117013.14	KCNQ4	2	0	1	1	3	0	5	2	2	0	3	1
ENSG00000179862.6	CITED4	54	46	63	91	47	52	58	61	46	55	62	68
ENSG00000228940.1	AL391730.1	0	0	0	0	0	0	0	0	0	0	0	0
ENSG00000233118.2	UBE2V1P8	0	0	0	0	0	0	0	0	0	0	0	0
ENSG00000171793.13	CTPS1	3057	3009	3056	2841	2974	2989	1534	1585	1634	2174	2308	2129
ENSG00000171790.15	SLFNL1	10	8	6	11	7	1	16	9	12	8	7	9
ENSG00000010803.16	SCMH1	1321	1472	1373	1157	1110	1166	1183	1132	1165	1363	1485	1411
ENSG00000215893.3	RPL23AP17	0	0	0	0	0	0	0	0	0	0	0	0
ENSG00000235358.1	AC093151.3	0	0	0	0	0	0	0	1	0	0	0	0
ENSG00000213987.4	AC093151.1	0	0	0	0	0	0	0	0	0	0	0	0
ENSG00000204060.6	FOXO6	11	11	11	24	6	11	13	14	13	16	8	13
ENSG00000127129.9	EDN2	0	3	0	0	0	0	0	1	0	0	0	0
ENSG00000127124.14	HIVEP3	256	247	235	225	200	248	106	125	135	182	195	159
ENSG00000230638.4	AL445933.1	0	0	0	0	0	0	0	0	0	0	0	0
ENSG00000227538.1	HNRNPFP1	0	0	0	0	0	0	0	0	0	0	0	0
ENSG00000228776.2	AC114492.1	0	0	0	0	0	0	0	0	0	0	0	0
ENSG00000044012.3	GUCA2B	0	0	0	0	0	0	0	0	0	0	0	0
ENSG00000197273.3	GUCA2A	0	0	0	0	0	0	0	0	0	0	0	0
ENSG00000198815.8	FOXJ3	2708	2930	2653	2205	2146	2204	2264	2377	2329	2115	2351	2094
ENSG00000177181.14	RIMKLA	2	1	2	3	1	0	2	1	1	3	1	0
ENSG00000235002.1	AL513331.1	0	0	0	0	0	0	0	0	0	0	0	0
ENSG00000066185.12	ZMYND12	20	16	12	8	4	6	31	38	35	27	29	27
ENSG00000127125.8	PPCS	918	901	1013	766	694	692	1055	1209	1243	1118	1275	1128
ENSG00000186409.14	CCDC30	16	28	23	17	9	18	33	31	31	32	28	23
ENSG00000230116.1	AL445669.1	0	0	0	0	0	0	0	0	0	0	0	0
ENSG00000236876.3	TMSB4XP1	0	0	1	0	0	0	0	0	0	0	0	0
ENSG00000236180.2	AL445669.2	0	0	0	0	0	0	0	0	0	0	0	0
ENSG00000171960.10	PPIH	729	747	813	628	706	742	479	560	589	583	669	587
ENSG00000234917.2	AC098484.2	3	3	5	6	2	4	1	1	2	0	3	1
ENSG00000065978.18	YBX1	21765	22275	24169	24694	21770	22833	18149	18536	19368	20553	22855	20854
ENSG00000164007.10	CLDN19	2	0	0	0	0	0	0	0	0	0	0	0
ENSG00000117385.15	P3H1	5586	5971	5990	6169	5751	5840	7884	7480	7631	6613	6797	6397
ENSG00000164008.14	C1orf50	40	44	38	38	32	20	27	29	25	49	30	32
ENSG00000283580.1	AC098484.3	0	0	1	0	0	0	0	0	0	0	0	0
ENSG00000274386.5	TMEM269	2	2	0	1	1	2	6	0	3	1	1	2
ENSG00000177868.11	SVBP	273	297	310	198	208	195	259	289	267	235	326	289
ENSG00000164010.13	ERMAP	450	508	441	341	303	304	630	720	650	604	716	632
ENSG00000164011.17	ZNF691	235	269	248	198	220	186	242	335	263	249	304	289
ENSG00000233708.1	AL512353.2	0	0	0	0	0	0	0	0	0	0	0	0
ENSG00000237090.1	AL512353.3	0	0	0	0	0	0	0	0	0	0	0	0
ENSG00000225099.1	ATP6V1E1P1	0	0	0	0	0	1	0	1	0	0	0	0
ENSG00000117394.20	SLC2A1	824	854	819	1705	1358	1399	717	764	778	656	672	686
ENSG00000284138.1	AC099795.2	0	0	0	0	0	0	0	0	0	0	0	0
ENSG00000227533.5	SLC2A1-AS1	3	3	5	3	2	0	7	21	10	12	6	17
ENSG00000283973.1	AC099795.1	0	0	0	0	0	0	0	0	0	0	0	0
ENSG00000277513.1	AL161637.1	0	0	0	0	0	0	0	0	0	0	0	0
ENSG00000186973.10	FAM183A	0	6	1	0	0	0	3	1	1	0	1	0
ENSG00000117395.12	EBNA1BP2	2499	2347	2693	2872	2408	2801	1089	974	1162	1550	1779	1556
ENSG00000243710.7	CFAP57	50	54	49	22	22	20	51	69	59	59	78	78
ENSG00000179178.10	TMEM125	0	1	1	0	0	0	1	0	0	3	6	2
ENSG00000253313.5	C1orf210	0	1	1	0	0	0	0	0	0	0	0	0
ENSG00000066056.13	TIE1	24604	26089	26353	23131	20357	18819	33626	32248	32072	31777	33207	31044
ENSG00000117400.16	MPL	6	3	3	4	1	3	3	1	0	3	5	2
ENSG00000117399.13	CDC20	3584	3332	3866	4925	3959	4604	2198	2072	2210	2757	2866	2580
ENSG00000066322.14	ELOVL1	4805	5065	5246	4800	4858	5010	3802	3737	3686	3919	4443	4105
ENSG00000159479.16	MED8	1233	1305	1334	1443	1428	1372	1016	1096	1093	1066	1215	1039
ENSG00000198198.15	SZT2	1398	1440	1264	1216	1091	1137	1711	1468	1649	1174	1380	1349
ENSG00000178922.16	HYI	3084	2994	3357	2438	1798	1980	2434	2602	2485	4218	4706	4688
ENSG00000142949.16	PTPRF	11636	11791	11954	10711	8717	9830	9842	8600	9489	13156	14008	12672
ENSG00000066135.12	KDM4A	2354	2657	2589	1942	1865	1957	2604	2625	2455	2591	2817	2629
ENSG00000126091.19	ST3GAL3	424	444	466	534	482	485	476	488	542	531	595	553
ENSG00000233674.2	AL451062.2	0	0	0	0	0	0	0	0	0	0	0	0
ENSG00000224751.2	SHMT1P1	0	0	0	0	0	0	0	0	0	0	0	0
ENSG00000117407.16	ARTN	4	6	6	13	2	3	1	1	1	1	1	0
ENSG00000117408.10	IPO13	1367	1409	1462	1098	1137	1050	1217	1067	1172	1239	1319	1227
ENSG00000132768.13	DPH2	1152	1159	1185	1237	1221	1205	605	520	625	651	708	702
ENSG00000117410.13	ATP6V0B	2220	2137	2495	2993	2494	2628	2046	1924	2075	1867	2032	1870
ENSG00000117411.16	B4GALT2	2607	2686	3213	2970	2406	2777	1906	1702	1834	2417	2373	2264
ENSG00000159214.12	CCDC24	112	117	131	88	65	50	121	164	152	128	175	189
ENSG00000196517.11	SLC6A9	51	26	21	23	16	18	19	12	24	60	30	42
ENSG00000230615.6	AL139220.2	5	4	8	2	0	3	3	5	7	10	12	11
ENSG00000227163.2	AL139220.1	0	0	0	0	0	0	0	0	0	0	0	0
ENSG00000271647.1	KRT8P47	0	0	0	0	0	0	0	0	0	0	0	0
ENSG00000171872.4	KLF17	0	3	1	0	0	0	1	0	1	1	0	0
ENSG00000233514.1	AL356653.1	1	0	1	0	1	0	0	1	0	0	0	0
ENSG00000283039.1	KLF18	0	0	0	0	0	0	0	0	0	0	0	0
ENSG00000226804.4	AL359839.1	0	0	0	0	0	0	0	0	0	0	0	0
ENSG00000238037.1	OOSP1P1	0	0	0	0	0	0	0	0	0	0	0	0
ENSG00000227994.1	AL035417.1	0	0	0	0	0	0	0	0	0	0	0	0
ENSG00000271329.1	AL035417.2	0	0	0	0	0	0	0	0	0	0	0	0
ENSG00000178028.13	DMAP1	1225	1377	1315	1010	834	800	1100	1265	1219	1173	1309	1272
ENSG00000117419.14	ERI3	1150	1108	1257	998	946	980	971	970	937	975	1077	986
ENSG00000233602.1	ERI3-IT1	1	0	2	2	4	0	3	0	1	4	1	4
ENSG00000187147.17	RNF220	1303	1237	1345	1326	1078	1193	1156	1168	1190	1069	1211	1243
ENSG00000126106.13	TMEM53	66	55	65	42	37	44	97	67	95	117	86	82
ENSG00000198520.10	C1orf228	1	4	0	1	0	1	5	8	3	6	0	1
ENSG00000142945.12	KIF2C	1244	1173	1296	1592	1570	1676	916	887	935	918	969	915
ENSG00000142937.11	RPS8	24211	24559	28031	26440	23257	24705	22643	23870	25073	23440	26486	24933
ENSG00000234093.3	RPS15AP11	0	0	0	1	0	1	0	0	1	0	1	0
ENSG00000142959.4	BEST4	4	5	6	9	7	3	13	11	12	10	4	11
ENSG00000173846.12	PLK3	903	815	891	1551	1258	1173	1004	969	1026	711	844	877
ENSG00000188396.3	TCTEX1D4	0	0	0	3	0	0	1	0	3	0	0	1
ENSG00000222009.8	BTBD19	998	936	734	721	459	320	1181	1309	959	1180	1295	1378
ENSG00000117425.13	PTCH2	27	32	19	145	147	97	115	105	115	27	14	34
ENSG00000226499.1	AL136380.1	1	1	0	1	1	0	0	0	3	0	0	0
ENSG00000070785.16	EIF2B3	1140	1118	1163	1408	1669	1693	901	878	962	811	1011	813
ENSG00000229815.1	CCNB1IP1P1	0	0	0	2	0	0	0	0	0	0	0	0
ENSG00000232369.1	PPIAP35	0	0	0	0	0	0	0	0	0	0	0	0
ENSG00000268949.1	MRPS17P1	0	0	1	0	0	0	0	0	0	0	0	0
ENSG00000126107.14	HECTD3	3085	3365	3328	3604	3283	3262	3418	3250	2989	2797	3024	2710
ENSG00000126088.13	UROD	3023	3554	3532	4170	4404	4375	3768	3690	3770	2903	3290	3018
ENSG00000162415.6	ZSWIM5	22	36	22	12	13	7	27	33	19	33	20	31
ENSG00000234315.1	OSTCP5	0	0	0	0	0	0	0	0	0	0	0	0
ENSG00000281912.1	LINC01144	3	3	3	3	5	2	2	6	2	1	8	3
ENSG00000186603.5	HPDL	108	93	127	164	91	80	25	46	41	67	55	61
ENSG00000132781.17	MUTYH	302	300	306	271	235	231	269	246	300	290	297	303
ENSG00000132773.11	TOE1	500	497	537	557	552	582	319	313	318	385	367	348
ENSG00000070759.16	TESK2	142	109	138	58	53	56	258	247	245	184	218	209
ENSG00000236872.1	PPIAP36	0	0	0	0	0	0	0	0	0	0	0	0
ENSG00000280670.2	CCDC163	59	52	38	29	29	26	43	47	32	40	68	40
ENSG00000132763.14	MMACHC	267	292	281	211	230	229	179	196	185	221	202	214
ENSG00000117450.13	PRDX1	16082	16595	17545	14151	15251	16519	12513	13189	13172	13095	15080	13673
ENSG00000234379.1	HMGB1P48	0	0	0	0	0	0	0	0	0	0	0	0
ENSG00000117448.13	AKR1A1	2397	2550	2672	2388	2428	2321	2650	2417	2529	2392	2800	2446
ENSG00000281133.1	AL355480.3	0	0	0	2	0	0	0	1	2	0	2	0
ENSG00000280836.1	AL355480.1	1	4	1	0	0	0	4	1	1	2	1	0
ENSG00000132780.16	NASP	5022	4726	4905	4272	3961	3954	5202	5589	5016	4474	4999	4881
ENSG00000281112.1	AL355480.2	0	0	0	0	0	0	0	0	0	0	0	0
ENSG00000281825.1	AL355480.4	0	0	0	0	0	0	0	0	0	0	0	0
ENSG00000159588.14	CCDC17	79	69	75	65	50	47	63	72	54	53	65	90
ENSG00000159592.10	GPBP1L1	3601	3972	3787	3028	3624	3259	4282	4346	4238	3932	4524	3875
ENSG00000225447.1	RPS15AP10	4	8	2	7	0	0	6	14	5	3	4	4
ENSG00000234329.1	AL604028.2	11	13	18	7	10	6	18	21	10	4	7	9
ENSG00000159596.6	TMEM69	836	1001	1035	804	879	882	770	891	815	885	1086	959
ENSG00000197429.10	IPP	237	269	232	201	250	254	291	294	278	327	371	289
ENSG00000230896.1	AL604028.1	20	17	24	21	21	17	27	21	23	21	27	24
ENSG00000236111.5	AL603882.1	0	0	0	0	0	0	1	0	0	0	0	0
ENSG00000086015.20	MAST2	2318	2558	2506	2471	2209	2308	2367	2155	2251	2250	2480	2272
ENSG00000232467.2	TMA16P2	0	0	0	0	0	0	0	0	0	0	0	0
ENSG00000117461.14	PIK3R3	1100	1303	1260	486	460	437	1195	1252	1269	1563	1853	1645
ENSG00000278139.1	AL358075.4	0	0	0	0	0	0	0	0	0	0	0	0
ENSG00000233114.2	AL358075.3	0	0	0	0	0	0	0	0	0	0	0	0
ENSG00000117472.9	TSPAN1	15	22	15	6	8	11	23	21	20	21	31	22
ENSG00000250719.1	AL672043.1	0	0	0	0	0	0	0	0	0	0	0	0
ENSG00000085998.13	POMGNT1	2343	2321	2484	2327	2287	2044	2713	2512	2494	2671	2902	2662
ENSG00000171357.5	LURAP1	79	106	95	34	38	36	141	143	133	155	112	110
ENSG00000085999.11	RAD54L	456	449	440	346	308	296	141	178	169	203	215	213
ENSG00000132128.16	LRRC41	3253	3732	3519	3450	3108	3037	3429	3442	3137	3568	3805	3367
ENSG00000173660.11	UQCRH	2645	2973	2997	2569	2552	2664	2527	2641	2640	2444	3057	2607
ENSG00000117481.10	NSUN4	887	931	1014	829	882	968	836	796	762	868	962	909
ENSG00000225779.1	AL122001.1	2	0	0	0	0	0	0	0	0	0	0	0
ENSG00000117480.15	FAAH	8	12	11	11	24	20	16	9	7	10	11	11
ENSG00000232022.7	FAAHP1	1	0	0	3	0	0	4	10	1	6	3	2
ENSG00000224863.2	LINC01398	0	0	0	0	0	0	0	0	0	0	0	0
ENSG00000197587.10	DMBX1	0	0	0	0	0	0	0	0	0	0	0	0
ENSG00000282881.1	AL136373.1	0	0	0	0	0	0	0	0	0	0	0	0
ENSG00000162456.9	KNCN	0	0	0	0	0	0	0	0	0	0	0	0
ENSG00000079277.19	MKNK1	952	942	899	800	764	709	896	942	856	713	885	830
ENSG00000142961.14	MOB3C	485	533	554	379	417	382	600	632	605	477	473	492
ENSG00000123472.12	ATPAF1	1262	1273	1285	908	843	981	1125	1265	1166	1083	1256	1122
ENSG00000233647.2	NENFP1	0	0	0	0	0	0	0	0	0	0	0	0
ENSG00000186118.8	TEX38	0	2	1	0	0	0	0	0	0	0	0	0
ENSG00000159658.10	EFCAB14	8945	9911	9295	5961	6216	6129	8504	9081	8629	7787	8935	7762
ENSG00000236476.2	AL593856.1	0	0	0	0	0	0	0	0	0	0	0	0
ENSG00000142973.13	CYP4B1	0	0	0	0	0	0	0	0	0	0	0	0
ENSG00000154198.14	CYP4Z2P	0	0	0	0	0	0	0	0	0	0	0	0
ENSG00000238145.2	AL731892.1	0	0	0	0	0	0	0	0	0	0	0	0
ENSG00000187048.12	CYP4A11	0	0	0	0	0	0	0	0	0	0	0	0
ENSG00000259832.1	CYP4A26P	0	0	0	0	0	0	0	0	0	0	0	0
ENSG00000261196.1	CYP4A43P	0	0	0	0	0	0	0	0	0	0	0	0
ENSG00000261593.1	CYP4A27P	0	0	0	0	0	0	0	0	0	0	0	0
ENSG00000261290.1	CYP4A44P	0	0	0	0	0	0	0	0	0	0	0	0
ENSG00000186377.7	CYP4X1	10	11	7	11	10	11	41	41	33	16	17	10
ENSG00000186160.4	CYP4Z1	0	0	0	0	0	0	1	1	0	0	0	0
ENSG00000225154.2	AL450996.1	0	0	0	0	0	0	0	0	0	0	0	0
ENSG00000225506.2	CYP4A22-AS1	2	4	3	4	1	4	6	9	2	2	2	3
ENSG00000162365.11	CYP4A22	0	0	0	0	0	0	0	0	0	0	0	0
ENSG00000225514.1	MTND1P34	0	0	0	0	0	0	0	0	0	0	0	0
ENSG00000162366.7	PDZK1IP1	3	0	3	0	2	0	1	0	1	0	5	1
ENSG00000162367.11	TAL1	3088	3222	2995	2109	2042	1922	2779	2754	2792	2831	3153	3021
ENSG00000123473.15	STIL	1393	1362	1324	1165	1235	1340	755	738	752	745	959	772
ENSG00000162368.13	CMPK1	6466	6309	6388	6484	6937	7122	6426	6448	6488	5980	6849	6117
ENSG00000186790.5	FOXE3	0	0	0	0	0	0	1	0	0	1	0	0
ENSG00000186564.5	FOXD2	2	5	3	5	0	0	2	8	11	2	8	3
ENSG00000271355.1	AL356458.1	0	0	0	0	0	0	0	0	0	0	0	0
ENSG00000229554.2	RPL21P24	0	0	0	0	0	0	0	0	0	0	0	0
ENSG00000227883.1	ATP6V0E1P4	0	0	0	0	0	0	0	0	0	0	0	0
ENSG00000227947.1	LINC01738	0	0	0	0	0	0	0	0	0	0	0	0
ENSG00000269113.3	TRABD2B	0	0	0	0	0	0	0	0	0	0	0	0
ENSG00000223814.1	AL691459.1	0	0	0	0	0	0	0	0	0	0	0	0
ENSG00000225028.1	AC096541.1	0	0	0	0	0	0	0	0	0	0	0	0
ENSG00000226133.6	AL356289.1	0	0	0	0	0	0	0	0	0	0	0	0
ENSG00000231413.1	AL356289.2	0	0	0	0	0	0	0	0	0	0	0	0
ENSG00000237180.1	CYP46A4P	0	0	0	0	0	0	0	0	0	0	0	0
ENSG00000242267.6	SKINT1L	0	0	0	0	0	0	0	0	0	0	0	0
ENSG00000223720.2	AL109659.1	0	0	0	0	0	0	0	0	0	0	0	0
ENSG00000117834.12	SLC5A9	0	0	0	0	0	0	0	0	0	0	0	0
ENSG00000132122.11	SPATA6	106	147	130	83	55	68	182	218	214	219	255	196
ENSG00000224986.2	PPP1R8P1	0	0	2	0	0	0	4	0	0	0	1	0
ENSG00000235105.1	AL356968.2	0	1	2	0	1	1	1	0	1	3	3	0
ENSG00000232514.1	AL356968.1	0	0	0	0	0	0	0	0	0	0	0	0
ENSG00000186094.16	AGBL4	0	0	0	0	0	0	0	0	0	0	0	0
ENSG00000162373.12	BEND5	0	0	0	0	0	0	0	0	0	0	0	0
ENSG00000225623.1	AGBL4-IT1	0	0	0	0	0	0	0	0	0	0	0	0
ENSG00000237478.2	AL390023.1	0	0	0	0	0	0	0	0	0	0	0	0
ENSG00000215887.5	ZNF859P	0	0	0	0	0	0	0	0	0	0	0	0
ENSG00000233595.2	MTND2P29	0	0	0	0	0	0	0	0	0	0	0	0
ENSG00000162374.16	ELAVL4	0	0	0	0	0	0	0	0	0	0	0	0
ENSG00000230828.1	AL583843.1	0	0	0	0	0	0	0	0	0	0	0	0
ENSG00000234080.3	AL596275.1	0	1	0	1	0	0	0	0	0	0	0	0
ENSG00000229316.1	HMGB1P45	0	0	0	0	0	0	0	0	0	0	0	0
ENSG00000225671.2	FCF1P6	0	0	0	0	0	0	0	0	0	0	0	0
ENSG00000142700.11	DMRTA2	0	0	0	0	0	1	1	0	0	0	0	0
ENSG00000185104.19	FAF1	1366	1531	1478	1245	1315	1420	1208	1199	1301	1402	1470	1312
ENSG00000230585.2	PHBP12	0	0	0	0	0	0	0	0	0	0	0	0
ENSG00000237130.1	MRPS6P2	0	0	0	0	0	0	0	0	0	0	0	0
ENSG00000123080.10	CDKN2C	329	349	329	379	290	310	372	391	304	340	324	378
ENSG00000204006.8	C1orf185	0	0	0	0	0	0	0	0	0	0	0	0
ENSG00000213478.2	CFL1P2	0	0	0	0	1	0	0	0	0	0	1	0
ENSG00000203356.2	LINC01562	1	2	7	1	0	3	3	4	1	2	3	3
ENSG00000123091.4	RNF11	5062	5686	5465	5595	5861	5671	5862	6264	6057	6081	6555	5672
ENSG00000233406.5	AL162430.1	0	0	1	0	1	0	2	0	1	0	1	1
ENSG00000085831.15	TTC39A	41	54	45	4	8	10	37	38	28	87	103	93
ENSG00000085832.16	EPS15	2890	3131	2968	2185	2706	2543	3128	3151	3059	3301	3515	3020
ENSG00000232027.2	AL671986.1	0	0	0	0	0	0	0	0	0	0	0	0
ENSG00000227742.1	CALR4P	0	0	0	1	1	0	0	0	0	0	0	0
ENSG00000117859.18	OSBPL9	3732	3833	3832	3022	3347	3306	4022	3972	3847	4126	4744	4144
ENSG00000236973.2	GAPDHP51	0	0	0	0	0	0	0	0	0	0	0	0
ENSG00000232846.1	SLC25A6P3	0	0	0	0	0	0	0	0	0	0	0	0
ENSG00000078618.21	NRDC	7180	7561	7144	5652	5934	5993	7239	7645	7396	7924	8910	8045
ENSG00000230604.2	TSEN15P2	0	0	0	0	0	0	0	0	0	0	0	0
ENSG00000169213.6	RAB3B	2517	2509	2451	1926	1995	2599	2131	1922	2247	2589	2858	2703
ENSG00000229032.1	AL445685.2	0	0	0	0	0	0	0	0	0	0	0	0
ENSG00000117862.11	TXNDC12	2202	2253	2286	2158	2300	2416	1941	2010	2068	2015	2236	2112
ENSG00000198841.3	KTI12	266	269	328	422	343	284	201	208	211	246	238	290
ENSG00000134717.17	BTF3L4	1823	1952	1881	1695	1927	1949	1627	1759	1654	1851	2093	1846
ENSG00000157077.14	ZFYVE9	1711	1869	1646	1257	1443	1349	1544	1639	1595	1776	1889	1646
ENSG00000228407.2	AL139156.2	0	0	0	0	0	0	0	0	1	0	0	0
ENSG00000223429.1	AL139156.1	0	0	0	0	0	0	0	0	0	0	0	0
ENSG00000224255.2	PDCL3P6	1	0	0	0	0	0	0	0	0	0	0	0
ENSG00000236004.2	AL139156.3	0	0	0	0	0	0	0	0	0	0	0	0
ENSG00000237663.2	DNAJC19P7	0	0	0	0	0	0	0	0	0	0	0	0
ENSG00000213735.2	ANAPC10P1	0	0	0	0	0	1	0	0	0	0	0	0
ENSG00000154222.14	CC2D1B	1724	1749	1775	1831	1553	1499	1519	1667	1587	1495	1519	1606
ENSG00000224680.4	PLA2G12AP1	1	3	0	2	6	4	8	0	3	2	1	1
ENSG00000085840.12	ORC1	458	400	416	368	362	368	160	131	129	218	246	192
ENSG00000134748.12	PRPF38A	1488	1510	1425	1376	1486	1543	1105	1141	1092	1191	1345	1181
ENSG00000134744.13	ZCCHC11	1762	1898	1682	1128	1191	1174	1568	1753	1563	1828	1993	1809
ENSG00000272371.1	AL591167.1	1	0	0	0	0	0	0	0	0	0	0	0
ENSG00000236290.1	EEF1GP7	0	0	0	0	0	0	0	0	0	0	0	0
ENSG00000116157.5	GPX7	352	450	468	350	312	316	461	403	463	437	478	437
ENSG00000182183.14	SHISAL2A	0	1	0	1	0	0	0	0	0	0	0	1
ENSG00000162377.5	COA7	1378	1381	1437	1833	1733	1742	657	633	650	969	1123	1020
ENSG00000233664.1	NDUFS5P3	0	0	0	0	0	0	0	1	0	0	0	0
ENSG00000162378.12	ZYG11B	2087	2269	1897	1695	1756	1856	2049	2040	2119	2020	2341	1839
ENSG00000228929.1	RPS13P2	8	14	14	10	11	11	7	13	7	9	6	10
ENSG00000203995.9	ZYG11A	161	184	148	143	124	185	112	117	121	150	127	131
ENSG00000121310.16	ECHDC2	834	764	735	680	560	428	1049	1046	909	869	919	999
ENSG00000230953.2	AC099677.1	1	0	0	0	1	0	0	0	0	0	0	1
ENSG00000231866.2	AC099677.2	0	0	0	0	0	0	0	0	0	0	0	0
ENSG00000116171.17	SCP2	4490	4657	4554	3822	4006	3973	4397	4458	4257	4666	5107	4616
ENSG00000237279.2	AC099677.3	0	0	0	0	0	0	0	0	0	0	0	0
ENSG00000236360.2	AL445183.3	1	1	3	1	2	2	1	0	0	1	2	1
ENSG00000226147.1	TUBBP10	0	0	1	0	0	0	0	0	0	0	0	0
ENSG00000174348.13	PODN	81	90	66	56	52	30	90	80	93	122	134	125
ENSG00000227644.2	HIGD1AP11	0	0	0	0	0	0	0	0	0	0	0	0
ENSG00000162383.11	SLC1A7	0	0	0	0	0	0	0	0	0	0	2	0
ENSG00000277397.1	AL606760.4	0	0	0	0	0	0	0	0	0	0	0	0
ENSG00000157184.6	CPT2	442	479	502	467	484	429	629	602	546	506	597	565
ENSG00000162384.13	C1orf123	998	1219	1222	1069	906	1009	1121	1108	1089	1083	1237	1075
ENSG00000162385.10	MAGOH	836	765	940	1047	939	1032	509	588	574	669	722	637
ENSG00000157193.15	LRP8	1453	1343	1341	1576	1456	1541	884	822	912	1098	1117	1090
ENSG00000225030.1	AL355483.1	1	2	0	0	0	3	0	1	2	0	0	1
ENSG00000225675.2	LINC01771	2	3	5	4	3	2	8	3	3	4	6	7
ENSG00000226938.1	AC119428.1	0	0	0	0	0	0	0	0	0	0	0	0
ENSG00000230138.1	AC119428.2	0	0	0	0	0	0	0	0	0	0	0	0
ENSG00000236253.7	SLC25A3P1	0	0	0	0	0	0	0	0	0	0	0	0
ENSG00000143006.7	DMRTB1	0	0	0	0	0	0	0	0	0	0	0	0
ENSG00000174332.5	GLIS1	0	0	0	0	0	0	0	0	0	0	0	0
ENSG00000058804.11	NDC1	2178	2083	2100	2322	2392	2502	1123	1231	1199	1561	1806	1430
ENSG00000229687.2	AL049745.1	0	0	0	0	0	0	0	0	0	0	0	0
ENSG00000058799.14	YIPF1	474	559	467	425	541	442	579	650	578	408	504	439
ENSG00000211452.10	DIO1	0	0	0	0	0	0	0	0	0	0	0	0
ENSG00000081870.11	HSPB11	582	639	652	530	569	570	406	485	488	527	558	541
ENSG00000116212.14	LRRC42	1162	1073	1204	1017	1014	977	947	954	942	1121	1271	1079
ENSG00000219102.3	HNRNPA3P12	3	6	6	10	12	11	4	4	7	5	7	4
ENSG00000203985.10	LDLRAD1	0	0	0	0	0	0	0	0	0	0	0	0
ENSG00000116209.11	TMEM59	5463	6190	6030	4555	5495	4997	7389	7761	7403	6587	6934	6564
ENSG00000116205.12	TCEANC2	569	584	535	465	459	388	653	671	617	585	588	537
ENSG00000225183.1	AL353898.1	1	0	0	2	0	0	0	0	0	0	0	0
ENSG00000279049.1	AL353898.2	0	0	0	0	0	0	0	0	0	0	0	0
ENSG00000256407.2	AL357673.1	1	1	0	1	0	0	0	0	0	1	0	0
ENSG00000157211.11	CDCP2	1	0	0	0	0	0	0	0	0	0	0	0
ENSG00000215883.10	CYB5RL	278	299	303	237	224	200	228	278	246	273	299	265
ENSG00000116221.15	MRPL37	2807	2897	3261	2881	2598	2578	2083	2059	2400	2641	2885	2709
ENSG00000157216.15	SSBP3	2579	2352	2521	1986	1622	1651	1530	1546	1425	1998	2218	1864
ENSG00000232245.1	AL035415.1	0	0	0	0	0	0	0	0	0	0	0	0
ENSG00000235741.1	AC099796.1	0	0	0	0	0	0	0	0	0	0	0	0
ENSG00000237173.1	AC099796.2	0	0	0	0	0	0	0	0	0	0	0	0
ENSG00000227453.1	HNRNPA1P63	0	0	0	0	0	0	0	0	0	0	0	0
ENSG00000162390.17	ACOT11	260	343	297	313	229	259	167	163	209	182	236	206
ENSG00000162391.11	FAM151A	0	0	0	1	0	0	0	1	0	0	0	0
ENSG00000184313.19	MROH7	0	0	0	1	0	1	0	0	0	2	0	0
ENSG00000271723.5	MROH7-TTC4	0	0	0	0	0	0	0	0	1	0	0	0
ENSG00000243725.6	TTC4	101	89	83	80	77	111	53	80	66	57	90	66
ENSG00000162396.5	PARS2	160	137	143	144	114	139	164	134	126	137	165	146
ENSG00000006555.10	TTC22	0	0	0	0	0	0	0	0	0	0	0	0
ENSG00000162398.11	LEXM	0	0	0	0	0	0	0	0	0	0	0	0
ENSG00000116133.11	DHCR24	6797	7010	7305	6943	6758	7284	5260	4945	5398	7002	7674	6627
ENSG00000143001.4	TMEM61	0	0	2	1	0	0	0	0	1	1	1	4
ENSG00000162399.6	BSND	0	0	0	0	0	0	0	0	0	0	0	0
ENSG00000169174.10	PCSK9	2	1	2	20	1	5	3	1	0	5	2	3
ENSG00000162402.13	USP24	2344	2108	1935	1602	1507	1866	2020	2038	2111	2010	2147	2069
ENSG00000231090.1	MIR4422HG	0	0	0	0	0	0	0	0	0	0	0	0
ENSG00000231095.1	GYG1P3	0	0	0	0	0	0	0	0	0	0	0	0
ENSG00000231900.3	GOT2P1	0	0	0	0	0	0	0	0	0	0	0	0
ENSG00000232198.2	MTCO2P34	0	0	0	0	0	0	0	0	0	0	0	0
ENSG00000234810.2	AL603840.1	0	0	0	0	0	0	0	0	0	5	1	0
ENSG00000230250.2	LINC01753	0	0	0	0	0	0	0	0	0	0	0	0
ENSG00000227104.3	PIGQP1	0	0	0	0	0	0	0	0	0	0	0	0
ENSG00000233079.1	LINC01755	0	0	0	0	0	0	0	0	0	0	0	0
ENSG00000235612.1	AL353681.1	0	0	0	0	0	0	0	0	0	0	0	0
ENSG00000229871.1	RPSAP20	0	0	0	2	0	1	0	0	0	0	0	0
ENSG00000260971.3	AC119674.1	7	14	1	3	4	7	8	3	2	4	3	4
ENSG00000223956.2	LINC01767	0	0	0	0	0	0	0	0	0	0	0	0
ENSG00000162407.8	PLPP3	1902	2072	2005	4736	5117	4713	2770	2701	2521	1521	1656	1451
ENSG00000236776.1	RPL21P23	0	0	0	0	0	0	0	0	0	0	0	0
ENSG00000224980.1	RPL23AP85	0	0	0	0	0	0	0	0	0	0	0	0
ENSG00000225475.1	AC099789.1	0	0	0	0	0	0	0	0	0	1	0	0
ENSG00000162409.10	PRKAA2	201	129	147	83	91	85	101	93	91	128	139	115
ENSG00000187889.12	FYB2	0	0	0	0	0	0	0	0	0	0	0	0
ENSG00000157131.10	C8A	0	0	0	0	0	0	0	0	0	0	0	0
ENSG00000021852.12	C8B	0	0	0	0	0	0	0	0	0	0	0	0
ENSG00000173406.15	DAB1	0	0	0	0	0	0	0	0	0	0	0	0
ENSG00000227935.1	AL390243.1	0	0	0	0	0	0	0	0	0	0	0	0
ENSG00000236888.1	RPS20P5	0	0	0	0	0	0	0	0	0	0	0	0
ENSG00000229887.4	HNRNPA1P6	0	0	0	0	0	0	0	0	0	0	0	0
ENSG00000223416.3	RPS26P15	0	0	0	0	0	1	1	0	0	0	0	0
ENSG00000235038.1	AL445193.2	0	0	0	0	0	0	0	0	0	0	0	0
ENSG00000230546.1	AL445193.1	0	0	0	0	0	0	0	0	0	0	0	0
ENSG00000233216.1	AL357373.1	0	0	0	0	0	0	0	0	0	0	0	0
ENSG00000162600.11	OMA1	185	210	213	145	179	175	255	261	249	274	271	257
ENSG00000270209.1	AL035411.2	0	0	0	0	0	0	0	0	0	0	0	0
ENSG00000184292.6	TACSTD2	2580	2281	2941	3681	3049	3151	1993	1761	2129	2598	2455	2314
ENSG00000185839.3	AL035411.1	2	3	2	2	2	1	5	0	3	4	4	1
ENSG00000162601.9	MYSM1	1047	1026	781	752	730	580	942	1097	968	900	921	879
ENSG00000283445.1	AL136985.3	501	394	391	317	225	175	303	374	326	290	304	384
ENSG00000177606.6	JUN	3098	2523	3407	5231	2477	2909	1382	1365	1799	2530	2095	1986
ENSG00000234807.5	LINC01135	4	1	3	12	5	5	9	2	4	9	3	9
ENSG00000272226.1	AL136985.2	6	1	3	1	2	1	0	0	1	4	0	0
ENSG00000231740.1	AL136985.1	0	0	0	0	0	0	0	0	0	0	0	0
ENSG00000232453.6	AC105277.1	15	39	35	23	31	20	13	22	17	9	25	11
ENSG00000237352.3	LINC01358	251	226	202	110	105	138	93	152	163	196	197	199
ENSG00000228121.1	PHBP3	0	0	0	0	0	0	0	0	1	0	0	0
ENSG00000241042.1	AL592431.2	0	0	0	0	0	0	0	0	0	0	0	0
ENSG00000235215.2	AL592431.1	0	0	0	0	0	0	0	0	0	0	0	0
ENSG00000224609.6	AC093425.1	1	1	0	0	0	0	0	1	6	1	0	0
ENSG00000270457.1	AC093424.1	0	1	0	0	4	0	0	0	0	0	0	1
ENSG00000172456.17	FGGY	198	219	216	153	171	145	170	211	202	243	233	233
ENSG00000134709.10	HOOK1	0	0	0	1	0	0	0	0	0	2	0	2
ENSG00000134716.9	CYP2J2	1	2	4	0	2	0	3	0	3	2	2	6
ENSG00000162598.13	C1orf87	0	0	0	0	0	0	0	0	0	0	0	0
ENSG00000229332.2	PGBD4P8	0	0	0	0	0	0	0	0	0	0	0	0
ENSG00000238242.1	AC097066.1	0	0	0	0	0	0	0	0	0	0	0	0
ENSG00000226476.3	LINC01748	3	5	5	2	1	0	1	0	1	1	1	3
ENSG00000231252.2	AC099792.1	3	1	6	7	3	2	1	0	3	1	1	2
ENSG00000162599.15	NFIA	1548	1552	1378	762	784	810	1163	1191	1261	1297	1372	1303
ENSG00000270742.1	AC096947.1	1	0	0	0	1	0	0	0	0	0	0	0
ENSG00000237853.6	NFIA-AS1	0	0	0	0	0	0	0	0	0	0	0	0
ENSG00000223920.2	AC099791.1	0	0	0	0	0	0	0	0	0	0	0	0
ENSG00000162604.12	TM2D1	691	643	632	745	751	677	805	814	775	650	794	714
ENSG00000271200.1	AC099791.2	1	1	1	0	0	0	2	2	1	3	2	7
ENSG00000132849.19	PATJ	72	72	64	57	62	62	181	170	171	138	176	141
ENSG00000236646.1	LAMTOR5P1	0	0	0	0	0	0	0	0	0	0	0	0
ENSG00000234204.1	PIGPP2	0	0	0	0	0	0	0	0	0	0	0	0
ENSG00000234088.1	RPS15AP7	0	0	0	0	0	0	0	0	0	0	0	0
ENSG00000240563.1	L1TD1	0	0	0	0	0	0	1	0	0	0	0	0
ENSG00000237227.1	AL162739.1	0	0	0	0	0	0	0	0	0	0	0	0
ENSG00000132854.18	KANK4	0	0	0	0	0	0	0	0	0	0	0	0
ENSG00000162607.12	USP1	2266	2378	2382	2080	2281	2370	1525	1456	1519	1799	1941	1660
ENSG00000116641.17	DOCK7	1147	1177	944	971	1028	1151	823	850	813	1165	1354	1059
ENSG00000270549.1	AL451044.1	0	0	0	0	0	0	0	0	0	0	0	0
ENSG00000132855.4	ANGPTL3	0	0	0	0	0	0	0	0	0	0	0	0
ENSG00000213703.2	AL138847.1	0	0	0	0	0	0	0	0	1	0	0	0
ENSG00000125703.14	ATG4C	525	654	564	428	459	472	528	536	540	487	643	544
ENSG00000234318.1	AC099794.1	5	0	1	0	1	1	0	0	1	0	0	2
ENSG00000237163.1	AC099794.2	0	0	0	0	0	0	0	0	0	0	0	0
ENSG00000229537.5	LINC01739	0	0	0	0	0	0	0	0	0	0	0	0
ENSG00000227485.1	AL162400.1	0	0	0	0	0	0	0	0	0	0	0	0
ENSG00000229225.1	AL162400.2	0	0	0	0	0	0	0	0	0	0	0	0
ENSG00000203605.3	AC096543.1	0	0	0	0	0	0	0	0	0	0	0	0
ENSG00000224209.7	LINC00466	0	0	0	0	0	0	0	0	0	0	0	0
ENSG00000228734.2	AC096543.2	0	0	0	0	0	0	0	0	0	0	0	0
ENSG00000223683.1	RPSAP65	0	0	0	0	0	0	0	0	0	0	0	0
ENSG00000187140.5	FOXD3	0	0	0	0	0	0	0	0	0	0	0	0
ENSG00000236674.1	AL049636.1	0	0	0	0	0	0	0	0	0	0	0	0
ENSG00000088035.15	ALG6	657	754	787	635	693	717	577	587	582	682	748	685
ENSG00000142856.16	ITGB3BP	413	360	368	356	328	343	323	347	323	355	363	319
ENSG00000203965.12	EFCAB7	191	222	191	144	149	131	215	197	217	249	205	192
ENSG00000116652.6	DLEU2L	9	11	8	9	10	11	13	18	14	9	13	9
ENSG00000079739.15	PGM1	1148	1225	1249	884	942	991	1180	1186	1280	1369	1519	1364
ENSG00000185483.11	ROR1	435	502	422	311	357	353	347	347	334	390	411	360
ENSG00000177452.7	AL161742.1	0	0	0	0	0	0	0	0	0	0	0	0
ENSG00000228056.3	CFL1P3	0	0	0	0	0	0	0	0	0	0	0	0
ENSG00000177414.13	UBE2U	0	0	0	0	0	1	0	0	1	2	0	0
ENSG00000158966.13	CACHD1	608	626	577	457	502	513	677	706	655	562	555	567
ENSG00000162437.14	RAVER2	639	703	671	415	457	498	794	780	819	824	830	744
ENSG00000162434.11	JAK1	22190	23143	21316	29922	30028	32592	26584	27129	25324	18812	21595	18416
ENSG00000234784.2	AL606517.2	0	0	0	0	0	0	0	0	0	0	0	0
ENSG00000233877.2	AL606517.1	0	0	0	0	0	0	0	0	0	0	0	0
ENSG00000226891.7	LINC01359	1	10	8	4	4	3	4	2	2	3	7	4
ENSG00000185031.6	SLC2A3P2	0	1	1	1	0	0	0	2	0	1	1	3
ENSG00000272506.1	AL357078.3	0	0	0	0	0	1	0	0	0	0	0	0
ENSG00000231485.1	AL357078.1	0	1	0	0	0	0	0	2	3	6	1	0
ENSG00000235804.2	AL357078.2	0	0	0	0	0	0	0	0	0	0	0	0
ENSG00000234496.2	MRPS21P1	0	0	0	0	0	0	0	0	0	0	0	0
ENSG00000162433.14	AK4	271	356	298	295	302	276	208	220	236	267	294	304
ENSG00000231622.1	RPS29P7	0	0	0	0	0	0	0	0	0	0	0	0
ENSG00000116675.15	DNAJC6	175	174	209	134	155	140	284	234	260	249	227	189
ENSG00000234144.1	COX6CP13	0	0	0	0	0	0	0	0	0	0	0	0
ENSG00000213625.8	LEPROT	3652	3956	3661	3471	3504	3573	5595	5632	5465	4749	5200	4742
ENSG00000116678.19	LEPR	621	602	512	373	552	412	1058	1227	1074	880	1042	894
ENSG00000237852.1	AC119800.1	2	1	0	2	0	0	3	2	2	1	2	2
ENSG00000224570.1	AC097063.1	0	0	0	0	0	0	0	0	0	0	0	0
ENSG00000184588.17	PDE4B	2634	2868	2618	3975	4110	3954	3411	3924	3590	2824	3117	2768
ENSG00000118473.21	SGIP1	802	849	761	616	578	457	639	748	718	626	706	619
ENSG00000152760.9	TCTEX1D1	390	410	301	85	98	95	239	264	268	400	446	389
ENSG00000172410.4	INSL5	0	0	0	0	0	0	0	0	0	0	0	0
ENSG00000152763.16	WDR78	44	60	52	47	51	32	57	55	55	52	53	52
ENSG00000198160.14	MIER1	2405	2372	2093	1890	2041	1868	2116	2133	2131	2331	2523	2206
ENSG00000116704.7	SLC35D1	549	583	513	514	515	493	549	549	496	507	588	505
ENSG00000203963.11	C1orf141	0	0	0	0	0	0	0	0	0	0	0	0
ENSG00000275678.1	AL133320.1	0	0	0	0	0	0	0	0	0	0	0	0
ENSG00000162594.15	IL23R	0	0	0	0	0	0	0	0	0	0	0	0
ENSG00000228523.1	AL389925.1	0	0	0	0	0	0	0	0	0	0	0	0
ENSG00000081985.10	IL12RB2	0	0	0	0	0	0	3	0	0	0	0	0
ENSG00000142864.14	SERBP1	17921	17377	18297	20904	18589	19337	14178	13417	14163	16148	17082	15005
ENSG00000235200.2	LINC01702	0	0	0	0	0	0	0	0	0	0	0	0
ENSG00000238139.2	AL590559.1	0	0	0	0	0	0	0	0	0	0	0	0
ENSG00000232048.2	HNRNPCP9	0	0	0	0	0	0	0	0	0	0	0	0
ENSG00000116717.11	GADD45A	2066	1909	2289	1730	1125	1084	1638	1749	1867	2022	2053	1697
ENSG00000172380.5	GNG12	16368	17824	15934	15229	15400	15195	13794	13740	13700	18590	20723	16966
ENSG00000235055.3	AL157407.1	0	0	0	0	0	0	0	0	0	0	0	0
ENSG00000162595.5	DIRAS3	910	947	946	644	622	633	245	221	274	1150	1307	1144
ENSG00000228431.1	ARL5AP3	0	1	2	0	3	1	0	0	1	0	0	0
ENSG00000116729.13	WLS	7594	8020	7893	9090	9784	9364	7581	7850	7784	7467	8671	7557
ENSG00000234383.1	CTBP2P8	10	12	20	12	12	2	4	5	5	1	6	5
ENSG00000229133.1	RPS7P4	0	1	1	2	0	0	0	4	0	0	0	0
ENSG00000225242.2	COX6B1P7	0	0	0	0	0	0	0	0	0	0	0	0
ENSG00000237622.1	ELOCP18	0	0	0	1	0	0	0	0	0	0	0	0
ENSG00000229440.1	AL139413.1	0	0	0	0	0	0	0	0	0	0	0	0
ENSG00000116745.6	RPE65	0	0	0	0	0	0	0	0	0	0	0	0
ENSG00000024526.16	DEPDC1	1285	1363	1397	2040	2168	2185	1095	1063	1076	1216	1277	1108
ENSG00000225167.1	TXNP2	0	0	0	0	0	0	0	0	0	0	0	0
ENSG00000223883.1	LINC01707	0	0	0	0	0	0	0	0	0	0	0	0
ENSG00000235446.1	AL512271.1	0	0	0	0	0	0	0	0	0	0	0	0
ENSG00000229639.1	LINC01758	0	0	0	0	0	0	0	0	0	0	0	0
ENSG00000033122.18	LRRC7	3	2	8	4	0	0	0	0	1	4	6	9
ENSG00000270615.1	SGO1P1	0	0	0	0	0	0	0	0	0	0	0	0
ENSG00000229359.2	PIN1P1	0	0	0	0	0	0	0	0	0	0	0	0
ENSG00000066557.5	LRRC40	1394	1418	1362	1365	1477	1493	958	1090	944	1267	1472	1287
ENSG00000116754.13	SRSF11	8517	8439	7756	6710	6489	5731	7246	7856	7322	7009	7592	7580
ENSG00000118454.12	ANKRD13C	1182	1143	1141	1167	1150	1127	1204	1098	1137	1125	1207	1124
ENSG00000197568.13	HHLA3	37	63	45	28	33	31	45	58	83	64	59	47
ENSG00000116761.11	CTH	83	95	121	98	120	107	159	112	142	107	100	93
ENSG00000271992.1	AL354872.2	5	0	2	4	2	0	0	4	2	2	5	0
ENSG00000233020.1	AL354872.1	0	0	0	0	0	0	0	0	0	0	0	0
ENSG00000237033.2	CASP3P1	0	0	0	0	0	0	0	0	0	0	0	0
ENSG00000229051.1	LINC01788	0	0	0	0	0	0	0	0	0	0	0	0
ENSG00000226208.1	AL513285.1	0	0	0	0	0	0	0	0	0	0	0	0
ENSG00000050628.20	PTGER3	0	1	0	3	3	4	31	20	8	0	1	0
ENSG00000269933.1	AL031429.2	0	0	0	0	0	0	0	1	0	0	0	0
ENSG00000132485.13	ZRANB2	4459	4280	3913	3472	3450	3138	4296	4280	4068	4438	4701	4426
ENSG00000229956.10	ZRANB2-AS2	2	5	0	2	1	2	4	2	0	4	2	1
ENSG00000226324.1	AL358453.1	0	0	0	0	0	0	0	0	0	0	0	0
ENSG00000172260.14	NEGR1	562	479	506	680	724	816	473	427	472	723	754	612
ENSG00000271618.1	AL359821.1	0	0	0	0	0	0	0	0	0	0	0	0
ENSG00000228853.1	NEGR1-IT1	0	0	0	0	0	0	0	0	0	0	0	0
ENSG00000233994.2	GDI2P2	1	1	1	0	0	1	0	3	3	0	1	2
ENSG00000227207.2	RPL31P12	1	0	0	0	0	0	0	0	0	0	0	0
ENSG00000225087.1	AL583808.1	0	0	0	0	0	0	0	0	0	0	0	0
ENSG00000227016.3	AL583808.2	0	0	0	0	0	0	0	0	0	0	0	0
ENSG00000229636.2	KRT8P21	0	0	0	0	0	0	0	0	0	0	0	0
ENSG00000233973.6	LINC01360	0	0	0	0	0	0	0	0	0	0	0	0
ENSG00000223479.3	LINC02238	0	0	1	0	0	0	0	0	0	0	0	0
ENSG00000162620.15	LRRIQ3	6	15	28	17	9	24	27	17	27	17	23	20
ENSG00000254685.6	FPGT	474	485	408	320	356	352	409	492	479	483	503	481
ENSG00000259030.6	FPGT-TNNI3K	7	3	4	5	3	2	9	15	19	6	8	12
ENSG00000116783.14	TNNI3K	0	0	0	0	0	0	1	0	0	0	0	0
ENSG00000162621.6	LRRC53	0	0	0	0	0	0	0	0	0	0	0	0
ENSG00000178965.13	ERICH3	0	0	0	1	0	0	0	0	0	0	0	0
ENSG00000272864.1	AC135803.1	2	5	9	2	1	8	3	2	3	3	2	5
ENSG00000116791.13	CRYZ	1121	1153	1104	783	903	937	812	947	901	1067	1232	1101
ENSG00000162623.15	TYW3	1111	1040	1104	1061	1119	1143	758	785	814	891	986	900
ENSG00000229943.1	AC133865.1	0	0	0	0	0	0	0	0	0	0	0	0
ENSG00000261213.1	AC099786.3	0	0	0	0	0	0	0	0	0	0	0	0
ENSG00000162624.14	LHX8	0	0	0	0	0	0	0	0	0	0	0	0
ENSG00000137968.16	SLC44A5	38	39	38	15	28	24	40	45	40	64	67	52
ENSG00000224493.1	AC093156.1	0	0	0	0	0	0	0	0	0	0	0	0
ENSG00000213579.3	AL096829.1	0	0	0	0	0	0	0	0	0	0	0	0
ENSG00000230863.2	AL096829.2	0	3	0	0	0	0	0	0	1	0	0	0
ENSG00000117054.13	ACADM	1214	1259	1077	1358	1552	1444	1370	1362	1237	1392	1385	1314
ENSG00000181227.3	DLSTP1	1	0	0	0	0	1	0	1	1	0	0	1
ENSG00000137955.15	RABGGTB	2660	2555	2528	2428	2572	2318	1708	1905	1858	1903	2116	1958
ENSG00000057468.6	MSH4	1	8	2	10	1	5	6	1	2	2	2	2
ENSG00000154007.6	ASB17	0	0	0	0	0	0	0	0	0	0	0	0
ENSG00000225605.2	AC092813.1	0	0	0	0	0	0	0	1	0	0	0	0
ENSG00000230027.1	AC092813.2	0	0	0	0	0	0	0	0	0	0	0	0
ENSG00000184005.10	ST6GALNAC3	2517	2843	2565	2278	2580	2332	3951	3973	3818	3448	3795	3307
ENSG00000223905.1	AC103592.1	0	0	0	0	0	0	0	0	0	0	0	0
ENSG00000272855.1	AC104458.1	3	1	9	7	10	12	8	11	6	10	1	9
ENSG00000226415.1	TPI1P1	15	18	13	13	13	12	5	8	4	5	9	6
ENSG00000237552.1	LINC02567	0	0	0	0	0	0	0	0	0	0	0	0
ENSG00000117069.14	ST6GALNAC5	0	0	0	1	0	0	0	3	0	0	0	0
ENSG00000142892.14	PIGK	2469	2494	2242	2183	2424	2234	3182	3223	3086	2862	3069	2779
ENSG00000226084.5	AC113935.1	37	27	34	54	28	25	25	14	36	26	28	42
ENSG00000228187.1	AC093433.1	0	0	0	0	0	0	0	0	0	0	0	0
ENSG00000154027.18	AK5	1249	1256	1317	1685	1417	1518	1487	1535	1495	1751	1931	1789
ENSG00000036549.12	AC118549.1	2500	2406	2537	2470	2369	2445	2042	2077	2242	2421	2660	2178
ENSG00000077254.14	USP33	2717	2891	2705	2258	2313	2287	2755	3091	2896	2787	3161	2689
ENSG00000232672.1	ACTG1P21	0	0	0	0	0	0	0	0	0	0	0	0
ENSG00000180488.14	MIGA1	894	1047	792	1093	1200	1020	986	1029	943	1056	1153	919
ENSG00000219201.4	AC138392.1	7	10	16	6	7	9	9	11	16	15	19	16
ENSG00000235613.2	NSRP1P1	1	0	0	0	0	0	0	0	0	1	0	0
ENSG00000232015.2	HSPE1P25	0	0	0	0	0	0	0	0	0	0	0	0
ENSG00000162614.18	NEXN	675	677	738	767	753	802	928	888	895	1090	1078	981
ENSG00000162613.16	FUBP1	5192	5376	4936	4751	4423	4255	4055	4350	4134	4712	5342	4504
ENSG00000162616.8	DNAJB4	8628	8802	7933	4575	5129	4827	8493	8551	8379	11618	12497	10946
ENSG00000137960.5	GIPC2	2566	2919	2703	1686	1694	1461	2574	2696	2479	3327	3575	3107
ENSG00000213561.4	AC103591.2	184	231	173	66	66	50	107	142	97	199	216	191
ENSG00000213560.4	AC103591.1	1	0	0	1	0	1	1	1	2	1	1	0
ENSG00000233333.2	RNFT1P2	0	0	0	0	0	0	0	0	0	0	0	0
ENSG00000237413.5	AC096531.2	1	7	5	4	4	7	5	2	2	2	1	5
ENSG00000122420.9	PTGFR	51	44	41	30	20	19	79	102	95	120	95	99
ENSG00000227556.1	AC096531.1	0	0	0	0	0	0	0	0	0	0	0	0
ENSG00000137959.15	IFI44L	169	390	367	146	126	141	516	701	916	599	737	636
ENSG00000137965.10	IFI44	574	717	653	425	463	446	638	921	952	760	942	763
ENSG00000238015.2	AC104837.2	0	0	0	0	0	0	0	0	1	0	0	0
ENSG00000235400.1	AC104837.1	0	0	0	0	0	0	0	0	0	0	0	1
ENSG00000162618.13	ADGRL4	14520	14926	14389	20093	22522	21028	20230	21286	19763	14843	16441	14263
ENSG00000230787.1	PSAT1P3	3	4	0	0	3	2	7	6	15	1	3	3
ENSG00000282898.1	AL353651.2	0	0	0	0	0	0	0	0	0	0	0	0
ENSG00000235011.2	AL353651.1	0	0	0	0	0	0	0	0	0	0	0	0
ENSG00000232676.1	ADH5P2	0	0	0	0	0	0	0	0	0	0	0	0
ENSG00000235756.2	AC098657.1	0	0	0	0	0	0	0	0	0	0	0	0
ENSG00000260322.1	AC098657.2	0	0	0	0	0	0	0	0	0	0	0	0
ENSG00000277670.1	AC098657.3	0	0	0	0	0	0	0	0	0	0	0	0
ENSG00000236407.1	HMGB1P18	0	0	0	0	0	0	0	0	0	0	0	0
ENSG00000225598.1	AL606519.1	0	0	0	0	0	0	0	0	0	0	0	0
ENSG00000213559.4	HNRNPA1P64	0	0	0	0	0	0	0	0	0	0	0	0
ENSG00000227062.2	AL596276.1	0	0	0	0	0	0	0	0	0	0	0	0
ENSG00000234108.1	AL596276.2	0	0	0	0	0	0	0	0	0	0	0	0
ENSG00000224326.1	AL136234.1	0	0	0	0	0	0	0	0	0	0	0	0
ENSG00000234184.5	LINC01781	0	0	0	0	0	0	0	0	0	0	0	0
ENSG00000227937.1	MTND2P30	0	0	0	0	0	0	0	0	0	0	0	0
ENSG00000229752.1	RPL7P10	0	0	0	0	0	0	0	0	0	0	0	0
ENSG00000235089.1	AL357632.1	0	0	0	0	0	0	0	0	0	0	0	0
ENSG00000117114.19	ADGRL2	5257	5911	5155	9536	10110	10471	5330	5367	4993	4636	5444	4524
ENSG00000224494.1	HNRNPA3P14	0	0	0	0	0	0	0	0	0	0	0	0
ENSG00000227288.3	AL138799.1	1	0	0	0	2	0	2	0	0	0	1	0
ENSG00000227960.1	AL138799.2	0	0	0	0	0	0	0	0	0	0	0	0
ENSG00000242598.1	MED28P8	0	0	0	0	0	0	0	0	0	0	0	0
ENSG00000234683.1	AL138799.3	0	0	0	0	0	0	0	0	0	0	0	0
ENSG00000215875.4	ST13P20	0	0	0	1	1	1	0	0	3	0	0	0
ENSG00000233290.1	AC093580.1	0	0	0	0	0	0	0	0	0	0	0	0
ENSG00000230817.5	LINC01362	0	0	0	0	0	0	0	0	0	0	0	0
ENSG00000236268.5	LINC01361	0	0	0	0	0	0	0	0	0	0	0	0
ENSG00000231364.2	LINC01712	0	0	0	0	0	0	0	0	0	0	0	0
ENSG00000233008.5	LINC01725	0	0	3	1	0	1	0	0	0	0	0	0
ENSG00000237076.1	AL035706.1	0	0	0	0	0	0	0	0	0	0	0	0
ENSG00000137941.16	TTLL7	300	251	228	184	164	161	210	233	249	225	269	230
ENSG00000233061.1	TTLL7-IT1	0	0	0	0	0	0	0	0	0	0	0	0
ENSG00000229486.2	AC104454.1	0	0	0	0	0	0	0	0	0	0	0	0
ENSG00000271576.1	AL359504.2	5	21	15	11	5	8	22	25	9	12	22	14
ENSG00000142875.19	PRKACB	5831	6081	5554	4919	5342	5335	4948	5043	4911	5881	6432	5669
ENSG00000213540.3	AL359504.1	0	0	0	0	0	0	0	0	0	0	0	1
ENSG00000226970.2	AL450063.1	0	1	0	0	0	0	0	0	0	0	2	1
ENSG00000203943.8	SAMD13	84	87	79	41	40	45	89	133	94	126	126	114
ENSG00000249237.5	AL359273.1	1	0	0	0	0	0	0	0	0	0	4	0
ENSG00000240520.6	UOX	2	1	1	1	0	0	0	2	3	2	1	1
ENSG00000137976.7	DNASE2B	1	0	4	1	1	0	1	3	2	2	7	5
ENSG00000117133.10	RPF1	1225	1180	1226	1338	1236	1445	924	946	954	1035	1112	1010
ENSG00000174021.10	GNG5	2598	2512	3022	3313	2474	2789	2145	2198	2134	2294	2437	2269
ENSG00000122432.17	SPATA1	12	11	15	10	8	13	24	12	13	15	12	8
ENSG00000117151.12	CTBS	681	699	682	703	759	717	871	869	805	858	946	782
ENSG00000180869.4	LINC01555	0	0	0	0	0	0	0	0	0	0	0	0
ENSG00000232622.1	AC114482.1	0	0	0	0	0	0	0	0	0	0	0	0
ENSG00000117155.16	SSX2IP	521	528	521	355	368	408	386	409	383	438	408	410
ENSG00000171517.5	LPAR3	0	0	2	0	0	0	0	0	0	0	0	0
ENSG00000153898.12	MCOLN2	3	3	1	0	0	1	2	0	0	3	0	1
ENSG00000162643.12	WDR63	6	1	1	1	1	1	7	5	5	1	3	4
ENSG00000055732.12	MCOLN3	0	2	5	0	2	0	0	0	0	0	0	2
ENSG00000097096.8	SYDE2	24	30	26	25	18	21	33	34	40	24	24	29
ENSG00000162642.13	C1orf52	583	618	627	778	719	758	558	582	544	515	588	581
ENSG00000142867.12	BCL10	4219	4238	4113	4944	4878	4942	3040	3030	3044	3228	3461	3136
ENSG00000153904.18	DDAH1	3802	4153	4213	3951	3985	4614	3109	3043	3103	3536	3851	3381
ENSG00000273264.1	AL360219.1	33	42	29	27	35	19	34	27	34	43	36	39
ENSG00000282057.1	AC092807.3	48	63	52	55	61	58	82	98	108	48	57	59
ENSG00000272691.1	AC092807.2	0	0	2	3	2	1	2	0	0	1	2	1
ENSG00000142871.16	CYR61	15840	14693	16597	26169	22368	24064	23763	23576	24698	23507	24538	22367
ENSG00000230285.1	AC092807.1	0	0	0	0	0	0	0	0	0	0	0	0
ENSG00000117174.10	ZNHIT6	1401	1456	1414	1671	1620	1597	914	1007	969	1167	1244	1123
ENSG00000171502.14	COL24A1	1	1	3	2	2	0	12	23	6	1	5	8
ENSG00000229505.1	AC104455.1	0	0	0	0	0	0	0	0	0	0	0	0
ENSG00000122417.15	ODF2L	2255	1970	2025	1890	1730	1672	1491	1715	1580	1579	1689	1773
ENSG00000231349.2	AC119749.1	0	0	0	0	0	0	0	0	0	0	0	0
ENSG00000137975.7	CLCA2	0	0	4	1	3	0	1	1	1	0	2	0
ENSG00000016490.15	CLCA1	0	0	0	0	0	0	0	0	0	0	0	0
ENSG00000016602.9	CLCA4	0	0	0	0	0	0	0	0	0	0	0	0
ENSG00000224466.1	CDCA4P2	0	0	0	0	0	0	0	0	0	0	0	0
ENSG00000153923.10	CLCA3P	6	2	0	0	0	0	0	0	0	1	0	0
ENSG00000097033.14	SH3GLB1	9227	9266	9249	8999	9572	9950	9317	9347	9494	9029	9821	8763
ENSG00000230721.1	AL049597.1	0	0	1	0	0	0	0	0	0	0	1	1
ENSG00000183291.15	SELENOF	4924	5499	5393	5073	5989	5733	4654	5113	4970	4843	5330	4533
ENSG00000153936.16	HS2ST1	2450	2441	2335	2291	2373	2572	2434	2564	2335	2519	2740	2377
ENSG00000267561.2	AC093155.3	0	0	0	0	0	0	0	0	1	0	0	0
ENSG00000235251.2	AC093155.2	0	0	0	0	0	0	0	0	0	0	0	0
ENSG00000225568.1	AC093155.1	0	0	0	0	0	0	0	1	0	0	0	0
ENSG00000267272.5	LINC01140	7	4	4	1	6	0	4	5	5	6	4	5
ENSG00000284240.1	AC099062.1	0	0	0	0	0	0	0	0	0	0	0	0
ENSG00000143013.12	LMO4	622	726	713	456	478	408	894	850	919	787	847	780
ENSG00000227290.1	LINC01364	0	0	0	0	0	0	0	0	0	0	0	0
ENSG00000224235.1	LINC01773	0	0	0	0	0	0	0	0	0	0	0	0
ENSG00000270507.1	AL049861.1	0	0	0	0	0	0	0	0	0	0	0	0
ENSG00000230053.2	AC093578.1	0	0	0	0	0	0	0	0	0	0	0	0
ENSG00000237959.1	RPL36AP10	0	0	0	0	0	0	0	0	0	0	0	0
ENSG00000065243.19	PKN2	4285	4207	3708	3108	3349	3407	5281	5287	5149	4174	4589	4073
ENSG00000241975.1	ELOCP19	23	13	11	12	4	1	9	19	13	27	10	15
ENSG00000137947.11	GTF2B	522	531	560	530	582	536	530	549	561	472	548	537
ENSG00000235308.1	AL445991.1	0	0	0	0	0	0	0	0	0	0	0	0
ENSG00000137944.17	KYAT3	798	797	784	831	833	802	880	974	981	959	1144	956
ENSG00000213516.9	RBMXL1	456	522	475	433	492	504	427	415	434	462	531	405
ENSG00000117226.11	GBP3	1093	1105	1118	787	819	831	1112	1083	1101	1046	1143	1008
ENSG00000117228.9	GBP1	1024	1271	1112	683	709	678	1375	1406	1550	1566	1789	1526
ENSG00000234518.2	PTGES3P1	61	32	33	28	30	21	44	37	39	44	40	38
ENSG00000162645.12	GBP2	1846	2025	2056	1753	1915	1769	3640	3754	3575	3022	3433	3282
ENSG00000213512.1	GBP7	0	0	0	0	0	0	0	0	1	0	0	0
ENSG00000162654.8	GBP4	43	66	62	22	30	30	283	327	360	108	119	94
ENSG00000154451.14	GBP5	0	0	0	0	1	0	0	0	0	0	1	1
ENSG00000238081.1	AC099063.2	0	0	0	0	0	1	0	0	0	0	0	0
ENSG00000233235.1	BX119321.1	0	0	0	0	0	0	0	0	0	0	0	0
ENSG00000183347.14	GBP6	0	0	0	0	0	0	0	0	0	0	0	0
ENSG00000215874.3	CAPNS1P1	0	0	0	0	0	0	0	0	0	0	0	0
ENSG00000225492.6	GBP1P1	0	0	0	0	1	1	0	0	0	0	0	0
ENSG00000197147.13	LRRC8B	4168	4371	3883	9547	10356	10514	3082	3317	3116	3016	3542	2723
ENSG00000230735.1	AC093423.2	0	1	0	1	2	0	0	0	0	0	0	0
ENSG00000171488.14	LRRC8C	4559	4874	4336	6214	7028	7142	6078	6361	6019	5195	5754	4939
ENSG00000271949.1	AC093423.3	0	0	0	0	0	0	0	0	0	0	0	0
ENSG00000226394.2	AC093423.1	0	0	0	0	0	0	0	0	0	0	0	0
ENSG00000231613.1	AC099568.1	0	2	1	1	1	3	1	0	0	0	1	3
ENSG00000272931.1	AC099568.2	2	3	7	6	0	3	4	1	5	13	5	6
ENSG00000171492.14	LRRC8D	1744	1828	1781	1563	1516	1573	1457	1487	1560	1826	1937	1769
ENSG00000272672.1	AL391497.1	0	0	0	0	0	0	0	3	0	0	0	1
ENSG00000228175.3	GEMIN8P4	8	6	9	7	2	7	4	3	11	12	4	5
ENSG00000162664.16	ZNF326	1708	1629	1532	1642	1588	1545	959	914	928	1175	1212	1196
ENSG00000229201.1	AC092783.1	0	0	0	0	0	0	0	0	0	0	0	0
ENSG00000143032.7	BARHL2	0	0	0	0	0	0	0	0	0	0	0	0
ENSG00000233593.8	AL590094.1	0	2	2	0	0	0	0	2	0	1	0	2
ENSG00000225446.2	LINC01763	0	0	0	0	0	0	0	0	0	0	0	0
ENSG00000272094.1	AC091614.1	0	0	0	0	0	0	0	0	0	0	0	0
ENSG00000232882.1	PHKA1P1	0	1	0	2	0	1	0	0	1	1	2	1
ENSG00000122482.20	ZNF644	1848	1985	1877	1623	1691	1666	1760	1720	1750	1838	2040	1688
ENSG00000232393.1	RPL5P6	0	0	0	0	1	0	0	0	0	0	0	0
ENSG00000162669.15	HFM1	0	7	0	2	2	1	0	0	0	0	2	3
ENSG00000215873.2	FEN1P1	0	0	0	0	0	0	0	0	0	0	0	0
ENSG00000097046.12	CDC7	423	455	380	390	391	347	208	235	237	263	335	285
ENSG00000241318.3	WDR82P2	0	0	0	0	0	0	0	0	0	0	0	0
ENSG00000229067.1	AL714022.1	0	0	0	0	0	0	0	0	0	0	1	0
ENSG00000203914.4	HSP90B3P	0	0	0	0	1	1	0	0	0	0	0	1
ENSG00000069702.10	TGFBR3	1323	1471	1225	372	439	388	2027	1945	1798	1762	2011	1752
ENSG00000137948.18	BRDT	0	0	0	0	0	0	0	0	0	2	0	0
ENSG00000172031.6	EPHX4	411	393	417	370	347	337	207	231	222	215	246	237
ENSG00000233228.1	LPCAT2BP	0	0	1	0	0	0	0	0	1	0	4	0
ENSG00000230667.5	SETSIP	0	1	2	2	1	0	0	0	1	1	2	2
ENSG00000284413.1	BTBD8	0	0	1	0	0	0	0	0	0	0	0	0
ENSG00000189195.11	BTBD8	0	1	0	0	0	0	0	0	3	0	0	0
ENSG00000224678.3	GAPDHP46	0	0	0	0	0	0	0	0	0	0	0	0
ENSG00000233401.1	PRKAR1AP1	0	0	0	0	0	0	0	0	0	0	0	0
ENSG00000069712.12	KIAA1107	0	0	0	0	0	0	0	0	0	0	0	0
ENSG00000273487.1	AC104836.1	1	2	1	2	1	0	0	3	5	1	4	2
ENSG00000226773.1	AL663109.1	0	0	0	0	0	0	0	0	0	0	0	0
ENSG00000203910.8	C1orf146	0	0	0	0	0	0	0	0	0	0	0	0
ENSG00000233125.3	ACTBP12	0	0	0	0	0	0	0	0	0	0	0	0
ENSG00000174842.16	GLMN	652	767	680	594	574	599	414	392	366	449	569	544
ENSG00000122484.8	RPAP2	993	1003	1014	744	695	869	764	839	918	859	963	871
ENSG00000162676.11	GFI1	7	3	3	4	9	7	1	3	6	2	4	0
ENSG00000067208.14	EVI5	1400	1350	1369	1364	1392	1397	1405	1401	1255	1475	1708	1397
ENSG00000223787.2	AL354890.1	1	3	3	1	2	3	5	0	1	1	2	0
ENSG00000229992.1	HMGB3P9	0	0	0	0	0	0	1	0	0	0	0	0
ENSG00000225505.1	AC104332.1	0	0	0	0	0	0	0	0	0	0	0	0
ENSG00000234202.2	AC104332.2	0	0	0	0	0	0	0	0	0	0	0	0
ENSG00000223896.2	CCNJP2	0	0	0	0	0	0	0	0	0	0	0	0
ENSG00000122406.12	RPL5	23888	25243	27083	21630	22332	23337	21263	22764	23161	22751	25856	23511
ENSG00000154511.11	FAM69A	8	11	20	12	18	12	31	31	30	25	27	26
ENSG00000229052.2	AL449283.1	0	0	0	0	0	0	0	0	0	0	0	0
ENSG00000143033.17	MTF2	1324	1399	1349	1223	1187	1238	1195	1222	1157	1133	1259	1197
ENSG00000117500.12	TMED5	4342	4461	4165	4389	4815	4431	4239	4146	4256	4788	5261	4619
ENSG00000122483.17	CCDC18	583	458	556	543	729	709	332	351	425	390	453	318
ENSG00000237003.1	AC126124.2	0	0	0	0	0	0	0	0	0	0	0	0
ENSG00000225297.1	AC126124.1	0	0	0	2	0	0	0	0	0	0	0	0
ENSG00000223745.7	CCDC18-AS1	116	112	105	74	62	55	166	204	134	148	149	166
ENSG00000229567.1	AL139421.1	0	0	0	0	0	0	0	0	0	0	0	0
ENSG00000117505.12	DR1	2426	2242	2408	2693	2498	2739	2011	2070	2117	2339	2410	2124
ENSG00000229635.1	AL137159.1	0	0	0	0	0	0	0	0	0	0	0	0
ENSG00000137942.16	FNBP1L	4893	5429	4970	4041	4166	4241	4603	4968	4873	4609	5127	4567
ENSG00000137936.16	BCAR3	2367	2528	2428	2015	1832	1824	1559	1606	1675	2272	2441	2094
ENSG00000230439.2	AL512488.1	14	11	27	7	19	21	26	21	24	19	32	21
ENSG00000260464.1	AL049796.1	42	21	19	13	11	8	13	17	33	17	17	12
ENSG00000067334.13	DNTTIP2	2332	2386	2458	2461	2574	2887	1595	1676	1681	1851	2119	1857
ENSG00000023909.9	GCLM	3185	2978	2992	3197	3158	3228	2657	2745	2664	2911	3064	2760
ENSG00000223490.2	CHCHD2P5	0	0	0	0	0	0	0	0	0	0	0	0
ENSG00000234099.1	MTND4P11	0	0	0	0	0	0	0	0	0	0	0	0
ENSG00000235794.1	MTND3P21	0	0	0	0	0	0	0	0	0	0	0	0
ENSG00000232752.1	MTCO3P21	0	0	0	0	0	0	0	0	0	0	0	0
ENSG00000229842.2	MTATP6P13	0	0	0	0	0	0	0	0	0	0	0	0
ENSG00000250890.1	AL117351.2	0	0	0	0	0	0	0	0	0	0	0	0
ENSG00000236689.1	MTCO2P21	0	0	0	0	0	0	0	0	0	0	0	0
ENSG00000226960.1	MTCO1P21	0	0	0	0	0	0	0	0	0	0	0	0
ENSG00000233129.1	AL117351.1	0	0	0	0	0	0	0	0	0	0	0	0
ENSG00000198691.11	ABCA4	110	90	74	75	90	57	197	193	224	183	227	193
ENSG00000137962.12	ARHGAP29	18170	18534	17262	13310	14933	15141	13898	14290	14231	16038	17420	15426
ENSG00000226835.2	AC097059.1	3	4	1	3	2	2	3	3	2	2	1	3
ENSG00000178596.10	GAPDHP29	0	0	0	0	0	0	0	0	0	0	0	0
ENSG00000236098.1	AC097059.2	22	18	26	17	22	22	17	23	9	25	18	24
ENSG00000232918.2	AC118469.1	0	0	0	0	0	0	0	0	0	0	0	0
ENSG00000117528.11	ABCD3	1589	1605	1619	1436	1409	1340	1611	1680	1486	1571	1766	1505
ENSG00000117525.13	F3	60	84	46	531	474	440	56	84	67	20	28	32
ENSG00000223675.1	AC093117.1	0	0	0	0	0	0	0	0	0	0	0	0
ENSG00000224081.8	SLC44A3-AS1	1	3	6	15	12	26	13	27	16	7	2	4
ENSG00000232857.2	KATNBL1P2	0	0	0	0	0	0	0	0	0	0	0	0
ENSG00000143036.16	SLC44A3	19	15	28	41	51	69	84	102	98	18	27	26
ENSG00000117519.15	CNN3	8076	8084	8689	16689	16709	15839	13412	13723	13810	9634	10513	9245
ENSG00000172339.9	ALG14	195	163	229	220	243	255	121	110	149	131	138	108
ENSG00000152078.9	TMEM56	2	9	4	7	4	1	3	3	8	6	3	1
ENSG00000271092.5	TMEM56-RWDD3	24	28	26	13	21	15	18	21	10	16	22	27
ENSG00000231992.1	AC092802.3	0	0	0	0	0	0	0	0	0	0	0	0
ENSG00000122481.16	RWDD3	100	87	122	80	81	65	113	110	97	104	89	101
ENSG00000228504.1	LINC01760	0	0	0	0	0	0	0	0	0	0	0	0
ENSG00000230434.1	LINC01650	0	0	0	0	0	0	0	0	0	0	0	0
ENSG00000237954.7	AL445218.1	0	0	0	0	0	0	0	0	0	0	0	0
ENSG00000233907.1	LINC01761	0	0	0	0	0	0	0	0	0	0	0	0
ENSG00000228971.2	AL356479.1	0	0	0	0	0	0	0	0	0	0	0	0
ENSG00000271252.1	AL683887.1	0	0	0	0	0	0	0	0	0	0	0	0
ENSG00000237435.9	AC099566.1	0	0	0	0	0	0	0	0	0	0	0	0
ENSG00000231987.1	LINC01787	0	0	0	0	0	0	1	3	1	0	0	0
ENSG00000225923.1	AC092393.1	0	0	0	0	0	0	0	0	0	0	0	0
ENSG00000234422.1	UBE2WP1	0	0	0	0	0	0	0	0	0	0	0	0
ENSG00000228502.1	EEF1A1P11	8	5	8	4	7	1	13	9	4	8	10	6
ENSG00000234226.5	NDUFS5P2	0	0	0	0	0	0	0	0	0	0	0	0
ENSG00000137970.7	RPL7P9	201	331	252	196	205	183	167	182	185	190	188	186
ENSG00000117569.18	PTBP2	569	543	482	387	384	371	430	422	422	389	476	513
ENSG00000188641.12	DPYD	1068	1215	1062	889	956	1025	1499	1414	1422	1720	2070	1724
ENSG00000232542.1	DPYD-IT1	0	1	0	0	0	0	0	0	0	0	0	0
ENSG00000228057.1	SEC63P1	4	6	3	4	3	7	6	3	2	2	8	6
ENSG00000226128.1	RPL26P9	0	0	0	0	0	0	0	0	0	0	0	0
ENSG00000230718.1	AC114878.1	0	0	0	0	0	0	0	0	0	0	0	0
ENSG00000270911.1	AC114878.2	0	0	0	0	0	0	0	0	0	0	0	0
ENSG00000269998.1	LINC01930	13	5	3	9	5	1	7	6	4	2	7	6
ENSG00000259946.1	BX005019.1	10	12	13	1	3	7	3	4	4	4	1	11
ENSG00000225206.8	MIR137HG	109	125	122	73	79	79	113	137	139	150	180	164
ENSG00000233557.2	NFU1P2	0	0	1	0	0	0	0	0	0	0	1	0
ENSG00000226053.1	LINC01776	29	52	54	28	21	31	48	33	35	53	77	72
ENSG00000162627.16	SNX7	1610	1659	1719	1406	1408	1431	1770	1792	1903	1780	1972	1774
ENSG00000117598.11	PLPPR5	0	0	0	2	0	0	0	0	0	2	0	1
ENSG00000227034.1	AL445433.1	0	0	0	0	0	1	0	0	1	0	0	4
ENSG00000117600.12	PLPPR4	0	0	0	0	0	0	0	0	0	0	0	0
ENSG00000233983.2	AL365220.1	0	0	0	0	0	0	0	0	0	0	0	0
ENSG00000224445.3	LINC01708	3	3	2	0	0	3	22	36	24	6	8	17
ENSG00000099260.10	PALMD	5078	5177	5191	3601	3927	3758	10504	11418	11065	8228	8909	8565
ENSG00000223656.1	HMGB3P10	1	4	0	7	2	3	2	9	8	3	2	4
ENSG00000156869.12	FRRS1	33	53	24	110	98	72	169	203	148	68	87	38
ENSG00000231996.1	AC096949.1	0	0	0	0	0	0	0	0	0	0	0	0
ENSG00000162688.16	AGL	1062	1033	894	883	948	886	1749	1775	1652	1360	1579	1257
ENSG00000117620.14	SLC35A3	898	800	827	942	924	951	918	1039	938	990	1037	938
ENSG00000283761.1	AC118553.2	1	10	7	9	8	3	8	1	5	5	3	8
ENSG00000156875.13	MFSD14A	69	77	61	87	67	61	69	84	94	102	77	65
ENSG00000156876.9	SASS6	412	365	357	291	391	341	253	227	249	293	257	253
ENSG00000226952.1	AC093019.1	0	0	1	0	0	0	0	0	0	0	0	0
ENSG00000122435.9	TRMT13	630	589	592	501	608	592	440	506	424	453	573	477
ENSG00000122477.12	LRRC39	14	11	12	12	8	12	10	20	7	9	11	6
ENSG00000137992.14	DBT	860	863	767	707	733	734	1014	1103	1140	974	1045	890
ENSG00000271415.1	RPL23AP90	0	0	0	0	0	0	0	0	0	0	0	0
ENSG00000225169.1	BRI3P1	0	0	1	0	0	0	0	0	0	0	0	0
ENSG00000230287.3	AL445928.1	0	0	0	0	0	0	0	0	0	0	0	0
ENSG00000137996.12	RTCA	1889	1900	1955	2473	2322	2433	1705	1792	1852	1940	2179	1827
ENSG00000215871.2	AC104457.1	0	0	0	0	0	0	0	0	0	0	0	0
ENSG00000223906.1	AC104457.2	0	0	0	0	0	0	0	0	0	0	0	0
ENSG00000079335.18	CDC14A	354	308	326	776	838	770	529	603	551	324	327	311
ENSG00000234332.1	BCAS2P2	0	0	0	0	0	0	0	0	0	0	0	0
ENSG00000181656.6	GPR88	1	1	1	7	3	3	0	0	0	0	1	0
ENSG00000213421.4	AC099670.1	0	0	0	0	0	0	0	0	0	0	0	0
ENSG00000230402.2	LINC01349	0	0	0	0	0	0	0	0	0	0	0	0
ENSG00000224685.1	AC099670.2	0	0	0	0	0	0	0	0	0	0	0	0
ENSG00000162692.10	VCAM1	12	16	10	208	227	173	162	162	158	69	51	84
ENSG00000162694.13	EXTL2	1724	1808	1918	1622	1756	1702	1530	1599	1634	1907	2108	1906
ENSG00000162695.11	SLC30A7	2378	2376	2203	2754	2612	2821	1756	1794	1756	1696	1999	1879
ENSG00000230946.3	HNRNPA1P68	0	0	0	0	0	0	0	0	0	0	2	0
ENSG00000117543.20	DPH5	767	815	847	543	607	599	645	792	713	734	889	868
ENSG00000233184.6	AC093157.1	164	159	160	117	85	94	82	82	93	136	146	129
ENSG00000271578.1	AC119501.1	0	0	0	0	0	0	0	0	0	0	0	0
ENSG00000170989.8	S1PR1	8369	9315	8728	7987	8024	8110	7971	7920	7721	9061	9789	8919
ENSG00000228399.1	AL109741.2	0	0	0	0	0	1	0	0	0	0	0	1
ENSG00000173810.9	PPIAP7	0	0	0	0	0	0	0	0	0	0	0	0
ENSG00000231671.1	LINC01307	4	0	0	2	0	0	0	0	0	0	0	0
ENSG00000226715.2	LINC01709	0	0	0	0	0	0	0	0	0	0	0	0
ENSG00000183298.5	RPSAP19	2	1	0	1	1	0	1	2	2	1	1	0
ENSG00000118733.16	OLFM3	0	0	0	0	0	0	0	0	0	0	0	0
ENSG00000271277.1	AL356280.1	0	0	0	0	0	0	0	0	0	0	0	0
ENSG00000162699.5	DNAJA1P5	0	0	0	0	0	0	0	0	0	0	0	0
ENSG00000233359.1	AC114485.1	0	0	0	0	0	0	0	0	0	0	0	0
ENSG00000230864.1	AC099567.1	0	0	0	0	0	0	0	0	0	0	0	0
ENSG00000060718.20	COL11A1	2	1	3	2	6	1	1	0	3	2	2	2
ENSG00000234257.1	SOD2P1	0	0	0	0	0	0	0	0	0	0	0	0
ENSG00000230759.1	AC095032.2	0	0	0	0	0	0	0	0	0	0	0	0
ENSG00000185946.15	RNPC3	571	622	522	384	389	325	616	698	606	679	710	677
ENSG00000240038.6	AMY2B	17	12	7	9	11	6	14	19	22	7	15	9
ENSG00000236085.1	ACTG1P4	0	0	0	0	0	0	0	0	0	0	0	0
ENSG00000243480.7	AMY2A	0	0	0	0	0	0	0	0	0	0	0	0
ENSG00000237763.9	AMY1A	0	0	0	0	0	0	0	0	0	0	0	0
ENSG00000234441.1	AC105272.1	0	0	0	0	0	0	0	0	0	0	0	0
ENSG00000174876.16	AMY1B	0	0	0	0	0	0	0	0	0	0	0	0
ENSG00000227408.1	AMYP1	0	0	0	0	0	0	0	0	0	0	0	0
ENSG00000187733.6	AMY1C	0	0	0	0	0	0	0	0	0	0	0	0
ENSG00000225191.1	AL136455.1	0	0	0	0	0	0	0	0	0	0	0	0
ENSG00000215869.4	AC092506.1	0	0	1	0	0	0	0	0	0	0	0	0
ENSG00000228347.1	FTLP17	0	0	0	0	0	0	0	0	0	0	0	0
ENSG00000225036.1	CDK4P1	0	0	0	0	0	0	0	0	0	0	0	0
ENSG00000230768.7	LINC01676	0	0	0	0	0	0	0	0	0	0	0	0
ENSG00000227850.1	SEPT2P1	0	0	0	0	0	0	0	0	0	0	0	0
ENSG00000237897.2	AL512844.2	0	0	0	0	0	0	0	0	0	0	1	0
ENSG00000232952.1	AL512844.1	2	3	2	0	0	2	1	1	0	0	1	0
ENSG00000233047.6	LINC01677	0	0	0	0	0	0	0	0	0	0	0	0
ENSG00000237480.2	AL355306.2	0	0	0	0	0	0	0	0	0	0	0	0
ENSG00000230932.2	AL355306.1	0	0	0	0	0	0	0	0	0	0	0	0
ENSG00000270342.1	AL499605.1	0	0	0	0	0	0	0	0	0	0	0	0
ENSG00000270976.1	AL596327.1	0	0	0	0	0	0	0	0	0	0	0	0
ENSG00000233449.1	MTATP6P14	0	0	0	0	0	0	0	0	0	0	0	0
ENSG00000232551.2	MTCO1P14	0	0	0	0	0	0	0	0	0	0	0	0
ENSG00000237460.2	LINC01661	0	0	0	0	0	0	0	0	0	0	0	0
ENSG00000198890.7	PRMT6	693	690	769	744	696	578	454	459	434	516	659	501
ENSG00000162631.18	NTNG1	1	1	5	0	6	4	15	5	17	5	7	4
ENSG00000224550.1	AC114491.1	1	1	0	2	0	1	0	0	0	1	0	0
ENSG00000134215.15	VAV3	85	97	80	83	57	60	110	116	111	57	54	58
ENSG00000226822.2	AL390036.1	0	1	0	0	1	1	2	0	0	0	0	0
ENSG00000085491.15	SLC25A24	2688	2733	2348	2853	3003	2720	2410	2702	2472	2614	2878	2427
ENSG00000196427.13	NBPF4	0	0	0	0	0	0	0	0	0	0	0	1
ENSG00000238122.1	AL359258.1	0	0	0	0	0	0	0	0	0	0	0	0
ENSG00000241361.8	SLC25A24P1	0	0	0	0	0	0	0	0	1	0	0	0
ENSG00000243967.4	NBPF5P	0	0	0	0	0	0	0	0	0	0	0	0
ENSG00000238118.1	SLC25A24P2	0	0	0	0	0	0	0	0	0	0	0	0
ENSG00000224698.1	AL390038.1	0	0	0	0	0	0	0	0	0	0	0	0
ENSG00000186086.18	NBPF6	0	1	1	1	0	0	0	0	0	0	0	0
ENSG00000283354.1	AL392088.2	0	0	0	0	0	0	0	0	0	0	0	0
ENSG00000227832.1	ST13P21	0	0	0	0	0	0	0	0	0	0	0	0
ENSG00000226483.2	AL392088.1	0	0	0	0	0	0	0	0	0	0	0	0
ENSG00000162636.15	FAM102B	220	194	203	130	142	132	181	195	210	180	205	211
ENSG00000162639.15	HENMT1	126	151	144	114	134	129	102	107	123	126	131	155
ENSG00000134186.11	PRPF38B	2563	2380	2354	2514	2019	1826	1881	1947	1843	1943	1974	1993
ENSG00000143107.8	FNDC7	3	0	1	0	0	1	0	0	0	0	0	2
ENSG00000116266.10	STXBP3	2608	2488	2535	2306	2260	2108	2179	2292	2269	2390	2515	2345
ENSG00000228076.2	AL591719.1	0	0	0	0	0	0	0	0	0	0	0	0
ENSG00000162641.18	AKNAD1	3	4	2	1	0	0	1	1	0	3	1	0
ENSG00000274068.1	AL449266.1	0	0	0	0	0	0	0	0	0	0	0	0
ENSG00000121957.12	GPSM2	943	922	899	918	938	1003	666	666	648	704	786	715
ENSG00000121940.15	CLCC1	1398	1383	1291	1377	1389	1319	1268	1365	1090	1209	1384	1288
ENSG00000085433.15	WDR47	1084	1105	1019	994	1081	1008	1094	1161	1134	1046	1254	1079
ENSG00000237349.1	BX679664.2	0	0	0	0	0	0	0	0	0	0	0	0
ENSG00000244716.3	BX679664.3	24	19	29	14	24	17	23	16	11	15	19	11
ENSG00000228665.2	BX679664.1	0	0	0	0	0	0	0	0	0	0	0	0
ENSG00000228054.2	RANP5	0	0	0	0	0	0	0	0	0	0	0	0
ENSG00000197780.9	TAF13	1239	1131	1319	1958	2023	2121	926	850	961	929	1086	927
ENSG00000215717.5	TMEM167B	1466	1535	1459	1536	1607	1509	1463	1583	1521	1559	1686	1496
ENSG00000270066.3	AL356488.2	0	0	0	0	0	0	1	1	0	0	1	0
ENSG00000251484.3	AL356488.1	0	0	0	0	0	0	0	0	0	0	0	0
ENSG00000179902.12	C1orf194	0	0	0	0	0	0	0	0	0	0	0	0
ENSG00000116299.16	KIAA1324	103	120	109	94	72	92	110	115	117	99	124	115
ENSG00000031698.12	SARS	5000	5189	5414	5254	5584	5721	4008	3968	4161	4411	4962	4680
ENSG00000143126.7	CELSR2	42	58	39	12	12	24	99	81	124	85	84	60
ENSG00000134222.16	PSRC1	357	363	422	405	340	374	362	290	345	318	350	320
ENSG00000221986.6	MYBPHL	0	0	0	1	0	0	0	0	0	0	0	0
ENSG00000134243.11	SORT1	542	714	616	388	477	400	1714	1769	1705	1188	1300	1244
ENSG00000143106.12	PSMA5	3556	3786	3898	3506	3877	3924	2823	2928	3068	3040	3343	3077
ENSG00000143028.8	SYPL2	4	0	0	0	2	11	2	0	0	2	2	1
ENSG00000162650.16	ATXN7L2	146	136	145	148	109	119	98	110	128	102	127	103
ENSG00000174151.14	CYB561D1	565	612	560	456	499	384	548	666	588	521	634	575
ENSG00000181754.6	AMIGO1	59	80	81	41	39	45	98	95	82	77	107	85
ENSG00000156097.12	GPR61	1	0	1	0	0	0	1	1	0	2	0	1
ENSG00000065135.10	GNAI3	5715	6120	5961	5582	5743	6132	4403	4612	4565	5111	5945	5154
ENSG00000134183.11	GNAT2	4	4	1	3	3	0	4	1	3	5	2	8
ENSG00000116337.15	AMPD2	2316	2545	2517	2217	2138	1945	2626	2266	2444	2555	2423	2585
ENSG00000235045.2	RPL7P8	0	0	1	0	0	0	0	0	0	0	0	0
ENSG00000168765.16	GSTM4	81	84	92	45	59	51	146	141	154	140	169	113
ENSG00000213366.12	GSTM2	160	184	129	94	67	68	214	252	215	228	216	253
ENSG00000134184.12	GSTM1	402	430	452	278	315	330	347	365	311	339	464	425
ENSG00000134201.10	GSTM5	2	1	0	0	1	2	3	0	0	0	0	2
ENSG00000134202.10	GSTM3	527	583	568	365	436	472	499	526	563	545	702	622
ENSG00000198758.10	EPS8L3	0	0	0	0	0	1	0	2	0	1	2	0
ENSG00000224927.2	NDUFA5P10	0	0	0	0	0	0	0	0	0	0	0	0
ENSG00000228420.1	LINC01768	0	0	0	0	0	0	0	0	0	0	0	0
ENSG00000261055.1	AL450468.2	0	0	0	0	0	0	0	0	0	0	0	0
ENSG00000184371.13	CSF1	673	837	739	397	335	306	711	607	617	926	1107	1008
ENSG00000168710.17	AHCYL1	4572	5000	4580	3816	3934	3992	5306	5575	5240	5860	6434	5594
ENSG00000143093.14	STRIP1	1712	1742	1748	1398	1367	1314	1594	1408	1421	1340	1564	1475
ENSG00000156150.6	ALX3	0	0	0	0	1	0	0	1	0	0	0	0
ENSG00000186150.4	UBL4B	0	0	0	2	0	0	0	0	1	0	0	2
ENSG00000197106.6	SLC6A17	34	35	31	59	43	47	4	6	4	11	14	9
ENSG00000116396.14	KCNC4	1636	1399	1547	1361	978	1056	2440	2294	2491	1617	1718	1731
ENSG00000282852.1	AL137790.1	0	0	0	0	0	0	0	0	0	1	0	1
ENSG00000162775.14	RBM15	513	521	446	571	515	565	480	456	472	477	454	399
ENSG00000224699.8	LAMTOR5-AS1	2	1	1	0	0	0	1	0	2	1	0	2
ENSG00000168679.17	SLC16A4	135	119	132	93	90	75	233	265	259	223	279	231
ENSG00000134248.13	LAMTOR5	1510	1595	1779	1727	1653	1822	1461	1552	1411	1383	1618	1425
ENSG00000143125.5	PROK1	0	0	0	0	0	0	0	0	0	0	0	0
ENSG00000282887.2	AL358215.2	0	0	0	0	0	0	0	0	0	0	0	0
ENSG00000283999.1	AL358215.3	0	0	0	0	0	0	0	0	0	0	0	0
ENSG00000240194.7	CYMP	0	0	0	0	0	0	0	0	0	0	0	0
ENSG00000235407.1	CYMP-AS1	0	0	0	0	0	0	0	0	0	0	0	0
ENSG00000143105.7	KCNA10	0	0	0	0	0	0	0	0	0	0	0	0
ENSG00000177301.14	KCNA2	0	0	0	0	0	0	0	0	0	0	0	0
ENSG00000259834.1	AL365361.1	0	0	0	0	0	0	0	0	0	0	0	0
ENSG00000177272.8	KCNA3	0	0	0	0	0	0	0	0	0	0	0	0
ENSG00000237415.2	NRBF2P3	0	0	0	0	1	0	0	0	0	0	0	0
ENSG00000232791.3	OR11I1P	0	0	0	0	0	0	0	0	0	0	0	0
ENSG00000143119.12	CD53	0	0	0	2	0	0	0	0	2	0	1	0
ENSG00000121931.15	LRIF1	944	1012	958	952	957	960	983	980	988	981	1035	1005
ENSG00000225672.1	CCNT2P1	0	0	0	0	0	0	0	0	0	0	0	0
ENSG00000156171.14	DRAM2	1048	1144	1163	792	827	756	1248	1437	1440	1279	1487	1438
ENSG00000134255.13	CEPT1	1342	1381	1323	1097	1022	941	1153	1160	1121	1294	1308	1271
ENSG00000162777.16	DENND2D	24	19	34	11	2	9	20	23	39	52	62	39
ENSG00000064886.13	CHI3L2	0	1	0	0	0	0	0	0	0	0	0	0
ENSG00000236040.1	CHIAP1	0	0	0	0	0	0	0	0	0	0	0	0
ENSG00000203878.11	CHIAP2	0	0	0	0	0	0	0	0	0	0	0	0
ENSG00000134216.18	CHIA	0	0	0	0	0	0	0	0	0	0	0	0
ENSG00000232240.2	AL356387.2	0	0	0	0	0	0	0	0	0	0	0	0
ENSG00000173947.13	PIFO	7	15	15	1	4	1	1	6	6	5	9	11
ENSG00000234020.1	CHIAP3	0	0	0	2	5	0	0	0	0	0	1	0
ENSG00000236012.2	HIGD1AP12	0	0	0	0	0	0	0	0	0	0	0	0
ENSG00000227179.6	PGCP1	0	0	0	0	1	0	0	0	0	0	0	0
ENSG00000085465.12	OVGP1	53	31	33	38	32	31	36	43	64	26	25	43
ENSG00000233337.1	UBE2FP3	0	0	0	0	0	0	0	0	0	0	0	0
ENSG00000116455.13	WDR77	2299	2252	2464	2447	2384	2416	1266	1443	1403	1622	1850	1700
ENSG00000116459.10	ATP5PB	6132	6291	6336	5758	5752	6097	4192	4607	4754	5193	5680	4951
ENSG00000143110.11	C1orf162	30	24	28	21	27	19	20	31	24	23	32	39
ENSG00000121933.18	TMIGD3	13	10	4	21	36	28	24	20	24	9	8	23
ENSG00000282608.1	ADORA3	1	1	2	0	11	7	4	0	1	0	2	2
ENSG00000116473.14	RAP1A	2708	2896	2846	3754	4064	3719	3086	3144	2974	2769	3058	2772
ENSG00000231346.5	LINC01160	5	5	7	22	24	12	1	2	3	1	8	3
ENSG00000215867.4	KRT18P57	0	0	0	0	0	0	0	0	0	0	0	0
ENSG00000197852.9	FAM212B	3407	3895	3597	2131	2246	2206	1117	1245	1150	1683	1918	1840
ENSG00000064703.11	DDX20	1405	1362	1407	1394	1349	1322	923	960	954	1055	1259	1117
ENSG00000171385.9	KCND3	0	0	1	0	0	0	0	0	0	0	0	0
ENSG00000232558.1	KCND3-IT1	0	0	0	0	0	0	0	0	0	0	0	0
ENSG00000231437.3	LINC01750	0	0	0	0	0	0	0	0	0	0	0	0
ENSG00000231246.1	AL445426.1	1	0	0	0	0	0	0	0	0	0	0	0
ENSG00000234388.2	TXNP3	0	0	0	0	0	0	0	0	0	0	0	0
ENSG00000143079.14	CTTNBP2NL	3544	4195	3596	3625	3868	3734	4285	4432	3864	4052	4501	3835
ENSG00000134245.17	WNT2B	132	125	119	140	103	114	192	234	228	126	139	155
ENSG00000007341.18	ST7L	614	699	669	780	785	772	509	532	545	510	579	518
ENSG00000116489.12	CAPZA1	11941	12635	12492	13335	13756	14010	9898	10268	10038	10282	11417	10310
ENSG00000235299.2	MRPL53P1	0	0	0	0	0	0	0	0	0	0	0	0
ENSG00000155363.18	MOV10	4084	4490	4230	3745	3390	3394	4710	4666	4312	4293	4972	4559
ENSG00000155366.16	RHOC	9075	9617	10184	11173	10006	10290	8265	7774	8259	7498	8460	7939
ENSG00000271810.5	AL603832.3	0	0	0	0	0	0	2	0	0	0	0	0
ENSG00000155367.15	PPM1J	34	39	43	45	45	53	44	29	44	47	70	43
ENSG00000184599.13	FAM19A3	1	0	0	0	0	1	0	0	1	0	0	0
ENSG00000234790.1	NUTF2P4	0	0	0	0	0	0	0	0	0	0	0	0
ENSG00000215866.7	LINC01356	16	17	26	9	15	8	15	14	16	11	11	18
ENSG00000224167.1	AL390729.1	80	83	90	106	49	68	48	40	39	71	86	81
ENSG00000228040.1	AL390729.2	1	0	3	0	1	1	0	1	0	0	2	0
ENSG00000155380.11	SLC16A1	7484	7947	7343	5935	6297	6241	4485	4504	4308	7339	8022	6855
ENSG00000229020.4	AKR7A2P1	0	0	2	0	0	0	0	0	2	0	1	0
ENSG00000238198.1	AL357055.3	5	7	4	12	0	0	1	9	4	7	9	7
ENSG00000198799.11	LRIG2	1019	1033	889	672	733	716	867	895	828	814	919	833
ENSG00000237278.2	RLIMP2	0	0	0	0	0	0	0	0	0	0	0	0
ENSG00000233839.1	AL357055.1	0	0	1	0	0	2	0	0	0	0	0	0
ENSG00000236887.1	AL357055.2	0	0	0	0	0	0	0	0	0	0	0	0
ENSG00000081026.18	MAGI3	690	685	588	480	490	582	675	699	672	798	868	697
ENSG00000232499.2	AL391058.1	6	2	6	1	2	1	0	1	2	6	2	4
ENSG00000238256.1	MTND5P20	0	0	0	0	0	0	0	0	0	0	0	0
ENSG00000116793.15	PHTF1	2165	2311	2299	1983	1841	1778	2129	2190	2094	2378	2544	2200
ENSG00000232450.1	AL133517.1	26	27	34	24	15	24	30	46	34	35	38	27
ENSG00000081019.13	RSBN1	589	703	630	651	583	630	615	658	623	683	666	605
ENSG00000134242.15	PTPN22	1281	1326	1225	1107	1174	1216	689	842	850	1179	1360	1136
ENSG00000188761.11	BCL2L15	16	3	10	8	6	6	4	2	4	2	4	3
ENSG00000134262.12	AP4B1	1517	1592	1566	1197	1206	1213	1225	1362	1237	1263	1388	1313
ENSG00000118655.4	DCLRE1B	486	469	525	494	509	533	234	235	239	272	366	279
ENSG00000235527.6	HIPK1-AS1	0	0	4	1	4	6	0	4	3	4	0	1
ENSG00000163349.21	HIPK1	3706	3786	3173	3284	3267	3632	3015	2863	3059	2949	3110	2906
ENSG00000116774.11	OLFML3	179	192	189	100	124	95	102	93	101	162	191	152
ENSG00000270780.1	AL591742.1	0	0	0	0	0	0	0	0	0	0	0	0
ENSG00000282048.1	AL591742.2	0	0	0	0	0	0	0	0	0	0	0	0
ENSG00000134207.14	SYT6	0	0	0	0	0	0	0	0	0	0	0	0
ENSG00000232895.2	AL121999.1	0	0	0	0	0	0	0	0	0	0	0	0
ENSG00000273698.1	MRPL57P1	0	0	0	0	0	0	0	0	0	0	0	0
ENSG00000271419.1	AL035410.2	0	0	0	0	0	0	0	0	0	0	0	0
ENSG00000197323.11	TRIM33	1988	1973	1750	1481	1448	1629	1748	1789	1783	1973	2127	1798
ENSG00000226984.1	AL035410.1	0	0	0	0	0	0	0	0	0	0	0	0
ENSG00000225650.2	EIF2S2P5	0	0	0	0	0	0	0	0	0	0	0	0
ENSG00000236480.1	PKMP1	3	1	1	0	0	0	0	1	0	0	0	0
ENSG00000116752.5	BCAS2	1161	1160	1144	1196	1258	1246	859	800	874	928	1030	964
ENSG00000175984.14	DENND2C	19	23	14	9	13	10	45	46	20	21	22	12
ENSG00000116748.21	AMPD1	0	0	0	0	0	0	1	0	0	0	0	0
ENSG00000213281.4	NRAS	7268	7693	7301	8372	9399	9211	6017	6240	6022	6211	7150	5990
ENSG00000009307.15	CSDE1	23966	26278	24883	20905	22175	22605	24761	25014	24588	26428	29450	26050
ENSG00000052723.11	SIKE1	1763	1802	1638	1585	1631	1495	1667	1695	1709	1629	1838	1574
ENSG00000227970.1	NR1H5P	0	0	0	0	0	0	0	0	0	0	0	0
ENSG00000198765.11	SYCP1	0	0	0	0	0	0	0	0	1	0	0	0
ENSG00000134200.3	TSHB	0	0	0	0	0	0	0	0	0	0	0	0
ENSG00000134198.9	TSPAN2	0	0	0	0	0	0	1	0	0	3	4	0
ENSG00000233730.1	LINC01765	0	0	0	0	0	0	0	0	0	0	0	0
ENSG00000134259.3	NGF	0	0	0	0	0	0	0	0	0	0	0	0
ENSG00000226973.1	AL512638.1	0	0	0	0	0	0	0	0	0	0	0	0
ENSG00000274468.1	AL512638.3	0	0	0	0	0	0	0	0	0	0	0	0
ENSG00000229101.1	ELOCP20	0	0	0	0	0	0	0	0	0	0	0	0
ENSG00000232185.1	CNOT7P2	0	0	0	0	0	0	0	0	0	0	0	0
ENSG00000270631.1	AL592436.1	0	0	0	0	0	0	0	0	0	0	0	0
ENSG00000173218.14	VANGL1	1883	1937	1643	1763	1910	1881	2397	2294	2226	1658	1990	1736
ENSG00000118729.11	CASQ2	0	0	0	0	0	0	0	0	0	0	0	0
ENSG00000177551.5	NHLH2	0	2	0	0	0	0	0	1	1	0	0	0
ENSG00000214204.4	HNRNPA1P43	0	0	0	0	0	0	0	0	1	0	0	0
ENSG00000271143.1	AL357137.1	0	0	0	0	0	0	0	0	0	0	0	0
ENSG00000228127.2	LINC01649	0	0	0	0	0	0	0	0	0	0	0	0
ENSG00000163393.12	SLC22A15	0	0	0	0	0	0	0	0	3	0	0	0
ENSG00000173212.4	MAB21L3	0	0	0	0	0	0	0	0	0	0	0	0
ENSG00000235933.1	LINC01779	0	0	0	0	0	0	0	0	0	0	0	0
ENSG00000163399.15	ATP1A1	23440	25507	24520	19306	20599	20910	20625	20249	20753	24429	27371	25574
ENSG00000203865.9	ATP1A1-AS1	6	5	4	7	6	5	15	8	9	9	4	13
ENSG00000233154.5	LINC01762	0	2	0	0	0	0	0	0	0	0	0	0
ENSG00000230381.2	AL136376.1	0	0	0	0	0	0	0	0	0	0	0	0
ENSG00000224950.2	AL390066.1	14	9	10	3	2	2	6	17	1	8	4	8
ENSG00000116815.15	CD58	282	293	319	275	293	310	295	306	260	274	309	263
ENSG00000177173.5	NAP1L4P1	6	9	3	1	2	3	3	6	4	1	4	2
ENSG00000143061.17	IGSF3	13	18	28	15	28	16	18	13	9	4	29	16
ENSG00000203864.3	C1orf137	0	0	0	0	0	0	0	0	0	0	0	0
ENSG00000231072.1	GAPDHP64	0	0	0	0	0	0	0	0	0	0	0	0
ENSG00000223489.1	NEFHP1	0	0	0	0	0	0	0	0	0	0	0	0
ENSG00000116824.4	CD2	0	0	0	0	0	0	0	0	0	0	0	0
ENSG00000225079.2	FTH1P22	0	0	0	0	0	0	0	0	0	0	0	0
ENSG00000272715.1	AL157904.1	9	0	1	1	0	1	0	6	2	3	6	4
ENSG00000134247.9	PTGFRN	5115	5798	5246	4215	3935	4101	6726	6461	6362	7488	8462	7542
ENSG00000134256.12	CD101	24	21	8	16	13	10	20	20	14	29	26	22
ENSG00000116830.11	TTF2	1174	1196	1080	1022	1044	1081	997	920	1040	1072	1194	1055
ENSG00000134253.9	TRIM45	170	128	122	56	36	46	179	155	149	149	178	167
ENSG00000228453.1	RPS15AP9	0	0	0	0	0	0	0	0	0	0	0	0
ENSG00000134258.16	VTCN1	0	0	0	0	0	0	0	0	0	0	0	0
ENSG00000235202.1	LINC01525	0	0	0	0	0	0	0	0	0	0	0	0
ENSG00000271427.1	AL358072.1	3	4	3	4	0	2	7	5	8	5	6	3
ENSG00000198162.12	MAN1A2	3599	3852	3212	3361	3600	3570	3866	3869	3854	3921	4148	3555
ENSG00000226755.2	VPS25P1	0	0	1	0	1	0	1	0	1	0	0	0
ENSG00000183508.4	FAM46C	53	54	44	19	22	31	48	50	71	58	41	42
ENSG00000213262.3	VDAC2P3	0	0	0	0	0	0	0	0	0	0	0	0
ENSG00000270719.1	AL390877.1	0	0	0	0	0	0	0	0	0	0	0	0
ENSG00000228217.1	PNRC2P1	1	0	2	1	0	2	2	3	2	1	2	1
ENSG00000196505.10	GDAP2	624	617	583	535	533	591	557	621	579	533	652	509
ENSG00000065183.15	WDR3	2096	2349	2051	2458	2776	2835	1508	1523	1467	1914	2104	1808
ENSG00000155761.13	SPAG17	2	5	4	3	2	4	3	2	0	2	0	0
ENSG00000226126.2	PSMC1P12	0	0	0	0	0	0	0	0	0	0	0	0
ENSG00000229911.2	AL139148.1	0	0	0	0	0	0	0	0	0	0	0	0
ENSG00000092607.13	TBX15	0	1	0	0	0	0	0	0	0	0	0	0
ENSG00000226172.2	AL139420.1	0	0	0	0	0	0	0	0	0	0	0	0
ENSG00000239216.1	AL139420.2	0	0	0	0	0	0	0	0	0	0	0	0
ENSG00000116874.11	WARS2	490	539	533	390	413	422	380	464	423	489	525	461
ENSG00000223575.2	RBMX2P3	0	0	0	0	0	0	0	0	0	0	0	0
ENSG00000236804.1	RPS3AP12	0	0	0	0	0	0	0	0	0	0	0	0
ENSG00000227056.2	RPL6P2	0	0	0	0	0	0	0	0	0	0	0	0
ENSG00000227712.1	AL359915.1	0	0	0	0	0	0	0	0	0	0	0	0
ENSG00000232650.5	LINC01780	0	0	0	0	0	0	0	0	0	0	0	0
ENSG00000116882.14	HAO2	0	0	0	0	0	0	0	0	0	0	0	0
ENSG00000230921.1	HAO2-IT1	0	0	0	0	0	0	0	0	0	0	0	0
ENSG00000203859.9	HSD3B2	0	0	0	0	0	0	0	0	0	0	0	0
ENSG00000232780.2	GAPDHP74	0	0	0	0	0	0	0	0	0	0	0	0
ENSG00000203858.3	HSD3BP2	0	0	0	0	0	0	0	0	0	0	0	0
ENSG00000235595.1	GAPDHP23	0	0	0	0	0	0	0	0	0	0	0	0
ENSG00000187481.2	HSD3BP1	0	0	0	0	0	0	0	0	0	0	0	0
ENSG00000229570.2	GAPDHP58	0	0	0	0	0	0	0	0	0	0	0	0
ENSG00000203857.9	HSD3B1	0	0	0	0	0	0	0	0	0	0	0	0
ENSG00000226443.3	GAPDHP32	0	0	0	0	0	0	1	0	0	0	0	0
ENSG00000249798.1	HSD3BP3	0	0	0	0	0	0	0	0	0	0	0	0
ENSG00000239873.2	GAPDHP27	1	0	0	0	0	0	0	0	0	0	0	0
ENSG00000203855.7	HSD3BP4	0	0	0	0	0	0	0	0	0	0	0	0
ENSG00000240244.3	GAPDHP33	1	2	0	2	3	0	0	2	0	0	0	0
[truncated: 41,838 more rows]
